# Supplementary material for: 2,4-Dichloro-N-(2,6-dimethyl­phen­yl)benzene­sulfonamide
Source: Acta Crystallogr Sect E Struct Rep Online. 2011 Sep 20;67(Pt 10):o2691. doi: 10.1107/S1600536811037767 (PMC3201408; doi:10.1107/S1600536811037767)
Supplement: Supplementary file 2 [file e-67-o2691-Isup2.hkl]

# 
# h,k,l, Fc-squared, Fo-squared, sigma(Fo-squared) and status flag 
# 
data_I
_shelx_title ' S103 P21/N' 
_shelx_refln_list_code          4 
_shelx_F_calc_maximum      157.05 
_exptl_crystal_F_000       680.00 
_reflns_d_resolution_high  0.8000 
 
loop_ 
 _symmetry_equiv_pos_as_xyz 
 'x, y, z' 
 '-x+1/2, y+1/2, -z+1/2' 
 '-x, -y, -z' 
 'x-1/2, -y-1/2, z-1/2' 
 
_cell_length_a    12.0210 
_cell_length_b     7.5458 
_cell_length_c    16.8370 
_cell_angle_alpha  90.000 
_cell_angle_beta   92.324 
_cell_angle_gamma  90.000 
 
_shelx_F_squared_multiplier     1.000 
 
loop_ 
 _refln_index_h 
 _refln_index_k 
 _refln_index_l 
 _refln_F_squared_calc 
 _refln_F_squared_meas 
 _refln_F_squared_sigma 
 _refln_observed_status 
   2   0   0     4297.82     4371.43     12.80 o 
   4   0   0     9554.53     8877.53     15.72 o 
   6   0   0     1213.23     1449.11      7.96 o 
   8   0   0       30.49       19.78      5.72 o 
  10   0   0      633.30      618.14     13.41 o 
  12   0   0      158.36      146.56      9.85 o 
  14   0   0      223.26      238.90     12.58 o 
   1   1   0     9940.39     9498.49     50.41 o 
   2   1   0        2.22        4.65      1.36 o 
   3   1   0     1779.35     1673.47     11.42 o 
   4   1   0     1116.34     1111.70     10.45 o 
   5   1   0      729.07      826.49     10.26 o 
   6   1   0       85.43       93.15      6.02 o 
   7   1   0        0.03        0.02      3.55 o 
   8   1   0       53.10       51.39      4.57 o 
   9   1   0       21.41       45.42     19.35 o 
  10   1   0       30.89       29.50      5.58 o 
  11   1   0       39.30       37.94      5.17 o 
  12   1   0      176.19      179.09      7.32 o 
  13   1   0       15.20       14.37      5.53 o 
  14   1   0       48.35       61.63      9.73 o 
   0   2   0    19896.27    18765.34    406.98 o 
   1   2   0     6730.53     6969.21     14.72 o 
   2   2   0        3.47        4.39      1.06 o 
   3   2   0      124.54      135.32      2.25 o 
   4   2   0     2069.08     2048.39      9.43 o 
   5   2   0     4860.94     5021.71     25.43 o 
   6   2   0      369.83      372.66      9.05 o 
   7   2   0        0.24        1.75      5.87 o 
   8   2   0      431.37      416.04     11.26 o 
   9   2   0     1037.73     1017.67     16.72 o 
  10   2   0        3.19        5.19      4.85 o 
  11   2   0       24.73       18.35      5.13 o 
  12   2   0        9.97        7.46      5.40 o 
  13   2   0        8.98       10.08      5.71 o 
  14   2   0       39.89       42.97      8.68 o 
   1   3   0       57.16       56.41      1.28 o 
   2   3   0      239.28      244.60      3.19 o 
   3   3   0     1370.00     1247.34     18.17 o 
   4   3   0      226.45      234.50      4.13 o 
   5   3   0      258.66      250.62      3.71 o 
   6   3   0      517.05      496.12     13.88 o 
   7   3   0     1795.51     1673.47     21.11 o 
   8   3   0      122.17      130.61      8.61 o 
   9   3   0      591.90      621.25     14.24 o 
  10   3   0       51.03       55.81      8.61 o 
  11   3   0       74.66       75.67      9.14 o 
  12   3   0       29.25       28.96      5.02 o 
  13   3   0        5.75        4.99      5.31 o 
  14   3   0        4.04       14.55      5.83 o 
   0   4   0        6.33        6.66      4.40 o 
   1   4   0      427.79      469.40      6.28 o 
   2   4   0      131.14      131.53      2.76 o 
   3   4   0      140.92      157.10      2.58 o 
   4   4   0        0.00        0.29      1.63 o 
   5   4   0       40.13       34.08      2.19 o 
   6   4   0       12.87       10.84      2.11 o 
   7   4   0      174.58      168.43      4.14 o 
   8   4   0       19.66       30.57      7.58 o 
   9   4   0       11.62        8.57      7.59 o 
  10   4   0       36.01       30.46      8.64 o 
  11   4   0        2.36        2.40      8.57 o 
  12   4   0       11.47       -4.22      8.83 o 
  13   4   0        9.24        9.35      7.92 o 
   1   5   0      377.28      379.86      6.99 o 
   2   5   0      293.45      280.36      7.13 o 
   3   5   0      641.86      621.57      5.38 o 
   4   5   0       15.90       18.43      2.70 o 
   5   5   0      143.00      146.63      5.43 o 
   6   5   0       27.38       22.91      5.59 o 
   7   5   0      312.96      311.43      7.31 o 
   8   5   0       31.97       44.45      8.39 o 
   9   5   0        5.10        7.08      8.37 o 
  10   5   0       12.95       13.89      8.89 o 
  11   5   0        7.67        9.32      7.96 o 
  12   5   0        0.98        0.05      7.34 o 
   0   6   0      543.50      523.09      7.82 o 
   1   6   0       94.68       91.50      3.27 o 
   2   6   0       27.40       23.92      3.75 o 
   3   6   0        0.35       -2.49      4.20 o 
   4   6   0      249.87      275.83      6.89 o 
   5   6   0      113.39      106.59      5.69 o 
   6   6   0       12.68       19.60      4.76 o 
   7   6   0        6.03        5.78      3.94 o 
   8   6   0        2.66       -4.90      6.79 o 
   9   6   0       46.43       51.73      9.52 o 
  10   6   0       20.28       25.35      9.34 o 
  11   6   0        0.30        1.54      8.31 o 
   1   7   0      104.77      106.12      4.52 o 
   2   7   0       17.03       17.68      3.77 o 
   3   7   0      148.25      143.36      6.12 o 
   4   7   0        2.39        1.49      4.60 o 
   5   7   0       12.01       14.53      4.84 o 
   6   7   0       66.76       73.96      5.83 o 
   7   7   0       12.42       11.33      6.68 o 
   8   7   0        3.70        6.94      6.04 o 
   9   7   0       10.53       11.20      7.85 o 
  10   7   0        0.04       -2.42      7.65 o 
   0   8   0      132.25      121.50      9.13 o 
   1   8   0       10.52        2.87      5.09 o 
   2   8   0        6.30       -1.27      6.29 o 
   3   8   0        6.72        6.91      7.48 o 
   4   8   0      159.71      156.24      9.18 o 
   5   8   0       23.66       19.17      5.25 o 
   6   8   0        0.52       -4.05      5.05 o 
   7   8   0        0.45        0.98      4.58 o 
   1   9   0       13.39       13.80      7.52 o 
   2   9   0        0.25       -6.63      8.26 o 
   3   9   0       53.30       40.78      7.89 o 
   4   9   0        5.73        8.28      8.74 o 
 -15   0   1        1.35       -5.58      8.36 o 
 -13   0   1        1.21       -3.14      7.93 o 
 -11   0   1      257.77      251.74      9.85 o 
  -9   0   1       73.05       63.59      7.20 o 
  -7   0   1      650.25      561.54     11.49 o 
  -5   0   1     2170.04     2354.71     13.22 o 
  -3   0   1      110.32      150.52      4.06 o 
   3   0   1     4751.76     5081.32     15.08 o 
   5   0   1       36.57       41.44      2.87 o 
   7   0   1       97.23      109.45      3.35 o 
   9   0   1      913.90      879.03     14.95 o 
  11   0   1       38.24       36.99      7.10 o 
  13   0   1       25.68       27.58      8.63 o 
 -14   1   1       33.95       35.34      6.53 o 
 -13   1   1        2.93        7.31      5.06 o 
 -12   1   1      306.51      312.36     15.25 o 
 -11   1   1       16.99       16.81      5.27 o 
 -10   1   1      117.63       94.99      5.84 o 
  -9   1   1       30.15       24.27      4.83 o 
  -8   1   1     2191.81     2154.95     13.75 o 
  -7   1   1     1435.26     1389.11     10.30 o 
  -6   1   1     1421.18     1448.01     10.37 o 
  -5   1   1     1224.85     1244.25     12.21 o 
  -4   1   1     3794.18     3780.99     18.40 o 
  -3   1   1     3510.35     3610.35     16.14 o 
  -2   1   1     4201.65     4171.47     60.94 o 
  -1   1   1        2.43        5.16      1.18 o 
   0   1   1      582.56      585.61     11.59 o 
   1   1   1     4635.68     4704.57      9.00 o 
   2   1   1     1525.70     1616.78      6.44 o 
   3   1   1      430.58      511.77      4.47 o 
   4   1   1      433.79      396.92      6.93 o 
   5   1   1       98.42      119.98      5.24 o 
   6   1   1     2623.72     2520.91     18.96 o 
   7   1   1     1642.36     1518.46     16.39 o 
   8   1   1       22.57       16.74      6.72 o 
   9   1   1       77.24       67.23      5.52 o 
  10   1   1       29.46       31.20      6.31 o 
  11   1   1        0.54       -0.09      4.89 o 
  12   1   1       68.72       80.71      6.26 o 
  13   1   1       54.82       51.19      6.48 o 
  14   1   1      138.98      159.65      7.62 o 
 -14   2   1       87.97       98.09      6.37 o 
 -13   2   1        4.18        2.10      7.23 o 
 -12   2   1      122.14      120.76      6.17 o 
 -11   2   1       18.85       15.16      4.83 o 
 -10   2   1      307.56      280.70      7.58 o 
  -9   2   1       74.55       66.69      5.29 o 
  -8   2   1        3.83        8.99      6.45 o 
  -7   2   1       43.35       38.66      6.39 o 
  -6   2   1        7.85       14.67      4.93 o 
  -5   2   1     3169.14     2858.22     31.43 o 
  -4   2   1        2.66        1.19      2.03 o 
  -3   2   1       11.23       14.23      1.11 o 
  -2   2   1     2286.23     2430.63     12.63 o 
  -1   2   1     5365.14     5446.21     15.83 o 
   0   2   1    18190.98    16835.62    118.05 o 
   1   2   1     6203.98     6744.86     11.46 o 
   2   2   1      255.86      254.76      5.39 o 
   3   2   1     4962.38     4957.72     13.93 o 
   4   2   1     1599.29     1611.75      8.81 o 
   5   2   1     1349.36     1458.44      9.19 o 
   6   2   1      374.53      352.05      8.87 o 
   7   2   1      693.77      673.99     12.15 o 
   8   2   1      223.97      196.62      9.63 o 
   9   2   1      775.55      759.93     15.34 o 
  10   2   1      140.14      126.59      6.15 o 
  11   2   1        0.02       -0.61      4.76 o 
  12   2   1       74.60       67.36      6.91 o 
  13   2   1       37.63       33.68      6.34 o 
  14   2   1       63.21       59.95      6.95 o 
 -14   3   1       60.80       72.21      8.22 o 
 -13   3   1        2.76       -1.13      4.39 o 
 -12   3   1        5.96       11.06      5.12 o 
 -11   3   1       11.07       17.50      4.55 o 
 -10   3   1       13.04       13.14      4.18 o 
  -9   3   1       23.94       28.83      4.69 o 
  -8   3   1      328.52      314.06      6.61 o 
  -7   3   1       48.83       60.29      4.31 o 
  -6   3   1      711.54      706.07      8.68 o 
  -5   3   1      234.17      243.48      2.98 o 
  -4   3   1     1657.72     1610.55      7.86 o 
  -3   3   1      246.74      274.05      4.17 o 
  -2   3   1      193.99      178.93      2.48 o 
  -1   3   1     1791.32     1997.20      6.34 o 
   0   3   1     1919.76     1925.93     10.76 o 
   1   3   1      666.87      731.65      5.85 o 
   2   3   1     1638.63     1605.91     10.20 o 
   3   3   1     2371.09     2628.34     21.22 o 
   4   3   1       27.24       36.78      1.87 o 
   5   3   1       99.86      103.33      2.69 o 
   6   3   1      810.01      836.21      8.20 o 
   7   3   1      143.11      171.75      8.96 o 
   8   3   1        0.36        6.66      7.27 o 
   9   3   1        3.02       28.35      9.08 o 
  10   3   1      399.53      366.50     12.56 o 
  11   3   1        2.00        7.17      7.48 o 
  12   3   1        0.21        3.93      7.66 o 
  13   3   1       24.08       30.84     10.07 o 
  14   3   1        0.29        1.42      9.74 o 
 -13   4   1       34.18       20.59      8.04 o 
 -12   4   1       25.74       19.01      8.68 o 
 -11   4   1       19.23       14.54      7.92 o 
 -10   4   1       21.25       23.08      7.30 o 
  -9   4   1      924.28      957.16     10.98 o 
  -8   4   1      171.75      161.02      5.57 o 
  -7   4   1        7.23        5.56      2.94 o 
  -6   4   1       14.34       13.64      2.17 o 
  -5   4   1     2976.99     2902.08     23.98 o 
  -4   4   1        0.69        2.46      1.68 o 
  -3   4   1        2.30        1.06      1.34 o 
  -2   4   1      259.68      295.65      2.78 o 
  -1   4   1     5158.85     5062.61     23.68 o 
   0   4   1       42.33       38.79      2.57 o 
   1   4   1       38.85       34.40      2.07 o 
   2   4   1      272.18      276.57      3.61 o 
   3   4   1      769.07      788.86      4.47 o 
   4   4   1      501.79      533.40      5.36 o 
   5   4   1      252.43      251.24      5.12 o 
   6   4   1       90.53       88.55      4.19 o 
   7   4   1      289.87      265.42      9.99 o 
   8   4   1      119.58      123.34      8.96 o 
   9   4   1      996.12     1022.93     17.83 o 
  10   4   1        5.48        3.91      7.81 o 
  11   4   1       52.22       63.07      8.92 o 
  12   4   1        1.71        1.71      9.12 o 
  13   4   1      115.08      113.25      9.96 o 
 -12   5   1        8.53       10.51      8.08 o 
 -11   5   1       41.78       43.64      9.49 o 
 -10   5   1       43.49       49.35      8.53 o 
  -9   5   1       31.97       40.41      8.53 o 
  -8   5   1       83.84       74.93      8.15 o 
  -7   5   1       60.00       54.18      4.66 o 
  -6   5   1       47.38       54.26      4.74 o 
  -5   5   1       25.86       35.25      5.94 o 
  -4   5   1      275.07      263.87      8.03 o 
  -3   5   1      226.40      224.82      3.66 o 
  -2   5   1       67.42       85.81      2.78 o 
  -1   5   1       56.48       57.41      2.54 o 
   0   5   1       71.55       70.68      2.63 o 
   1   5   1       14.62       10.85      2.25 o 
   2   5   1       18.03       14.43      2.38 o 
   3   5   1        0.61        1.84      2.60 o 
   4   5   1      147.17      159.81      3.94 o 
   5   5   1       57.25       68.20      3.55 o 
   6   5   1       81.39       74.66      3.71 o 
   7   5   1      314.91      289.82      7.08 o 
   8   5   1       11.02       14.21      4.60 o 
   9   5   1       48.92       44.04      7.99 o 
  10   5   1       81.53       77.89      9.94 o 
  11   5   1       12.91        6.41      7.60 o 
  12   5   1        3.29       -3.03      7.70 o 
 -11   6   1        1.19        0.78      9.36 o 
 -10   6   1      131.84      143.16     11.39 o 
  -9   6   1       72.85       68.09      9.23 o 
  -8   6   1       10.25        6.98      6.47 o 
  -7   6   1       15.10        6.84      4.15 o 
  -6   6   1        1.73        4.82      4.17 o 
  -5   6   1       10.22       13.20      4.09 o 
  -4   6   1       64.87       69.80      5.14 o 
  -3   6   1        4.28        1.99      3.75 o 
  -2   6   1       18.57       17.83      3.78 o 
  -1   6   1      354.35      349.08      5.91 o 
   0   6   1      119.85      124.34      4.78 o 
   1   6   1       22.61       21.24      2.75 o 
   2   6   1       63.90       55.61      3.09 o 
   3   6   1      231.06      236.85      4.88 o 
   4   6   1      175.40      175.90      5.94 o 
   5   6   1       48.96       49.22      5.39 o 
   6   6   1       93.35       89.36      7.87 o 
   7   6   1       16.41       20.72      7.94 o 
   8   6   1       42.87       49.76      6.67 o 
   9   6   1       48.85       53.06      9.37 o 
  10   6   1       28.55       29.95      9.72 o 
  11   6   1        0.76        6.19      7.75 o 
 -10   7   1       12.76       13.08      6.73 o 
  -9   7   1        1.26        4.83      7.88 o 
  -8   7   1       40.07       39.35      7.31 o 
  -7   7   1        4.17        6.35      4.31 o 
  -6   7   1        6.60       12.83      5.38 o 
  -5   7   1       12.49        9.74      4.47 o 
  -4   7   1       65.43       49.18      9.13 o 
  -3   7   1       27.42       28.32      3.93 o 
  -2   7   1       34.56       40.09      3.90 o 
  -1   7   1       82.38       87.22      5.81 o 
   0   7   1       50.72       42.86      3.75 o 
   1   7   1       24.27       28.64      5.43 o 
   2   7   1      228.80      245.30     10.74 o 
   3   7   1       50.44       43.39      4.61 o 
   4   7   1        4.95        4.49      4.71 o 
   5   7   1       21.30       15.38      4.71 o 
   6   7   1       61.53       87.17     10.83 o 
   7   7   1        3.11        1.78      5.13 o 
   8   7   1        0.74        3.03      6.84 o 
   9   7   1        0.54       -1.42      7.65 o 
  10   7   1       40.11       16.25      8.96 o 
  -7   8   1        0.98       -6.00      7.77 o 
  -6   8   1        5.68        2.19      4.58 o 
  -5   8   1       61.72       71.33      5.65 o 
  -4   8   1        0.00        9.19      9.99 o 
  -3   8   1       15.88       11.81      4.96 o 
  -2   8   1        6.26        2.11      5.14 o 
  -1   8   1        0.12        2.61      4.96 o 
   0   8   1       12.59       10.56      5.24 o 
   1   8   1        2.41       -0.85      6.75 o 
   2   8   1        2.80        6.93      7.11 o 
   3   8   1        1.46        0.72      7.86 o 
   4   8   1        1.98       -1.26      6.53 o 
   5   8   1       15.78       10.35      7.30 o 
   6   8   1        2.61        2.49      4.29 o 
   7   8   1        3.18       -0.79      5.06 o 
  -4   9   1       57.48       55.85      9.29 o 
  -3   9   1        0.21       -7.57      8.41 o 
  -2   9   1        2.16        3.20      6.49 o 
  -1   9   1       12.30       18.90      5.82 o 
   0   9   1       14.21       18.45      8.85 o 
   1   9   1        0.01       -1.20      8.29 o 
   2   9   1       18.38       20.17      7.45 o 
   3   9   1        3.35        8.29      8.73 o 
   4   9   1        1.43        7.79      7.27 o 
 -14   0   2      132.77      123.89      9.32 o 
 -12   0   2        7.06       -3.33      7.23 o 
 -10   0   2     1586.63     1497.09     18.74 o 
  -8   0   2      185.23      169.07      7.25 o 
  -6   0   2     2561.38     2677.07     17.66 o 
  -4   0   2     5124.81     5385.57     19.71 o 
  -2   0   2      271.87      312.54      6.03 o 
   2   0   2    11602.09    11333.63     92.68 o 
   4   0   2     9384.29     9374.35     25.48 o 
   6   0   2     1343.86     1253.03     11.20 o 
   8   0   2      999.48      961.48     30.83 o 
  10   0   2       61.46       48.00      7.76 o 
  12   0   2      416.54      390.20     13.39 o 
  14   0   2       54.26       67.26     10.58 o 
 -14   1   2       38.32       44.91      9.17 o 
 -13   1   2       14.44       20.32      4.87 o 
 -12   1   2       42.74       42.46      5.24 o 
 -11   1   2        5.77        5.05      4.34 o 
 -10   1   2       92.73       94.49      5.49 o 
  -9   1   2      733.58      653.38     11.46 o 
  -8   1   2      368.48      361.14      6.53 o 
  -7   1   2       38.46       31.17      3.42 o 
  -6   1   2       41.24       43.45      3.14 o 
  -5   1   2     9979.47     9858.73     37.36 o 
  -4   1   2      394.75      425.46      2.70 o 
  -3   1   2      335.50      409.02      2.45 o 
  -2   1   2        1.52        2.30      1.28 o 
  -1   1   2     1826.41     1927.53     12.24 o 
   0   1   2     1826.26     1917.78      8.90 o 
   1   1   2     1960.31     2046.15      6.52 o 
   2   1   2    14752.85    14135.93     77.97 o 
   3   1   2       47.78       54.24      2.57 o 
   4   1   2        0.84       -0.45      3.66 o 
   5   1   2     1087.65     1020.44     11.65 o 
   6   1   2      715.78      629.68     10.65 o 
   7   1   2      996.80     1011.84     14.04 o 
   8   1   2      131.04      121.13      5.05 o 
   9   1   2      325.76      314.43     23.25 o 
  10   1   2       78.84       72.31      6.13 o 
  11   1   2       87.54       79.42      6.23 o 
  12   1   2       21.77       23.11      6.12 o 
  13   1   2        3.85        1.21      5.48 o 
  14   1   2       28.34       30.71      6.14 o 
 -14   2   2       16.12       32.49      5.95 o 
 -13   2   2        1.42        4.26      5.06 o 
 -12   2   2      126.45      130.49      7.45 o 
 -11   2   2        1.05        1.32      4.81 o 
 -10   2   2        5.85        5.12      4.42 o 
  -9   2   2       26.57       26.96      4.48 o 
  -8   2   2      312.06      309.24      5.03 o 
  -7   2   2        6.19        2.22      2.61 o 
  -6   2   2     1320.45     1313.67     12.45 o 
  -5   2   2     3489.40     3426.43     21.14 o 
  -4   2   2        0.07        0.68      1.55 o 
  -3   2   2      203.47      228.31      3.31 o 
  -2   2   2     1471.34     1496.74     10.12 o 
  -1   2   2    12431.06    12289.12     31.23 o 
   0   2   2      359.14      353.45      9.10 o 
   1   2   2       14.00       11.91      1.88 o 
   2   2   2     4603.46     4591.29     12.68 o 
   3   2   2      154.11      167.56      3.34 o 
   4   2   2       23.77       32.92      2.79 o 
   5   2   2        2.63        4.51      2.52 o 
   6   2   2      533.02      532.08     10.37 o 
   7   2   2        1.30        2.61      6.48 o 
   8   2   2     1460.03     1451.61     18.55 o 
   9   2   2      913.32      898.34     16.50 o 
  10   2   2       13.52        6.31      8.07 o 
  11   2   2      167.03      157.55      6.97 o 
  12   2   2       85.88       80.38      6.31 o 
  13   2   2       13.48        0.47      5.71 o 
  14   2   2        6.80        2.74      5.69 o 
 -14   3   2        2.89       14.51     15.25 o 
 -13   3   2       98.85      102.25      9.75 o 
 -12   3   2       33.43       34.38      5.02 o 
 -11   3   2        2.88        3.31      4.36 o 
 -10   3   2       48.74       55.74      9.07 o 
  -9   3   2      261.53      239.71      9.08 o 
  -8   3   2       74.80       73.63      4.77 o 
  -7   3   2     1469.17     1387.16     11.28 o 
  -6   3   2      611.35      638.53      7.24 o 
  -5   3   2       35.91       42.30      2.43 o 
  -4   3   2      117.28      124.20      1.95 o 
  -3   3   2     1377.22     1291.80      9.92 o 
  -2   3   2      442.76      463.68      6.24 o 
  -1   3   2      557.90      544.30      3.90 o 
   0   3   2       22.94       21.67      1.38 o 
   1   3   2       70.80       63.37      2.36 o 
   2   3   2        6.74        1.27      2.06 o 
   3   3   2      117.36      127.36      3.16 o 
   4   3   2       81.20       94.19      6.29 o 
   5   3   2      712.56      667.43      7.11 o 
   6   3   2     1086.60     1088.25     14.47 o 
   7   3   2      426.17      403.27     10.93 o 
   8   3   2       68.28       63.77      8.25 o 
   9   3   2     1250.60     1171.03     18.48 o 
  10   3   2        2.63        9.13      8.07 o 
  11   3   2       90.09      106.97      9.48 o 
  12   3   2       16.92       24.24      5.97 o 
  13   3   2      117.39      125.77     10.62 o 
  14   3   2       13.81       14.14      9.62 o 
 -13   4   2       26.79       29.71      9.71 o 
 -12   4   2      141.63      119.96      9.69 o 
 -11   4   2       33.10       29.78      8.02 o 
 -10   4   2        7.31        4.36      4.44 o 
  -9   4   2       28.42       15.57      4.59 o 
  -8   4   2        0.33       -1.72      4.12 o 
  -7   4   2      117.20      117.35      4.96 o 
  -6   4   2        2.26        3.23      2.62 o 
  -5   4   2      248.92      245.01      4.14 o 
  -4   4   2       19.64       24.64      1.65 o 
  -3   4   2      517.73      569.54      3.72 o 
  -2   4   2       98.54       93.93      1.98 o 
  -1   4   2      146.61      180.93      2.42 o 
   0   4   2     3186.81     3282.71     13.88 o 
   1   4   2      661.83      722.63      5.02 o 
   2   4   2     1205.03     1253.94      7.76 o 
   3   4   2       62.87       71.26      3.36 o 
   4   4   2      474.56      439.08      7.37 o 
   5   4   2      661.51      666.06      7.70 o 
   6   4   2      161.15      158.22      4.90 o 
   7   4   2        6.68       12.09      3.96 o 
   8   4   2       53.35       56.25      8.27 o 
   9   4   2        7.65       16.10      7.25 o 
  10   4   2      186.46      172.51      9.79 o 
  11   4   2        0.45        1.08      7.12 o 
  12   4   2       36.35       44.59      9.76 o 
  13   4   2        3.76       12.68      8.53 o 
 -12   5   2       31.33       36.30      9.35 o 
 -11   5   2       33.97       49.85      9.85 o 
 -10   5   2       17.04       11.63      8.06 o 
  -9   5   2      106.76       98.99      9.32 o 
  -8   5   2       34.79       22.03      8.09 o 
  -7   5   2      160.64      166.34      9.23 o 
  -6   5   2       12.06        9.82      4.01 o 
  -5   5   2      130.52      121.04      5.25 o 
  -4   5   2       23.42       29.77      3.43 o 
  -3   5   2       46.67       54.35      3.57 o 
  -2   5   2        4.38        1.59      3.13 o 
  -1   5   2       88.99       79.46      2.66 o 
   0   5   2      541.37      582.02      7.95 o 
   1   5   2      120.92      125.95      3.11 o 
   2   5   2       80.28       81.06      3.19 o 
   3   5   2       25.48       23.28      2.79 o 
   4   5   2      270.81      245.60      4.71 o 
   5   5   2      929.39      922.71      8.24 o 
   6   5   2       12.79        5.05      3.28 o 
   7   5   2       76.08       69.31      3.87 o 
   8   5   2      100.04      108.30      8.34 o 
   9   5   2      172.02      165.20      9.54 o 
  10   5   2        1.10        3.08      8.47 o 
  11   5   2        7.66        3.21      7.93 o 
  12   5   2        1.71       -8.11      9.10 o 
 -11   6   2        5.12       -1.99      8.23 o 
 -10   6   2      100.11      112.05     10.00 o 
  -9   6   2       58.22       76.87      8.34 o 
  -8   6   2        8.47       12.06      7.53 o 
  -7   6   2        2.12        1.14      6.88 o 
  -6   6   2      116.96      126.96      5.32 o 
  -5   6   2       56.83       54.39      4.52 o 
  -4   6   2        0.13        3.72      3.46 o 
  -3   6   2       16.07       11.43      3.73 o 
  -2   6   2       82.37       72.34      4.23 o 
  -1   6   2      574.73      555.33      7.12 o 
   0   6   2       21.60       18.70      3.51 o 
   1   6   2       42.92       40.27      3.19 o 
   2   6   2      157.17      151.53      5.11 o 
   3   6   2       67.13       71.12      3.83 o 
   4   6   2      362.09      372.26      8.01 o 
   5   6   2      250.00      246.57      6.67 o 
   6   6   2       32.01       36.76      4.86 o 
   7   6   2        1.62        2.75      4.61 o 
   8   6   2        5.38       14.77      5.02 o 
   9   6   2       54.82       49.98      9.30 o 
  10   6   2       26.19       31.97      9.28 o 
  11   6   2       13.21       18.67      8.98 o 
 -10   7   2       10.19       14.58      7.63 o 
  -9   7   2      105.20      121.03      9.99 o 
  -8   7   2        0.72        3.11      6.94 o 
  -7   7   2        9.16        2.98      6.31 o 
  -6   7   2       81.53       77.49      5.84 o 
  -5   7   2       27.56       24.22      5.04 o 
  -4   7   2       10.97       12.66      3.65 o 
  -3   7   2       33.42       27.32      3.97 o 
  -2   7   2        1.17       -1.97      3.29 o 
  -1   7   2       43.26       40.54      4.00 o 
   0   7   2       56.21       58.10      4.88 o 
   1   7   2       61.33       55.49      4.90 o 
   2   7   2       32.86       45.42      7.87 o 
   3   7   2       15.91       11.09      7.10 o 
   4   7   2        9.84        9.01      4.81 o 
   5   7   2      199.65      208.05      6.73 o 
   6   7   2        1.61        4.32      4.41 o 
   7   7   2        0.69        2.49      5.01 o 
   8   7   2        2.20        5.11      4.63 o 
   9   7   2       16.20       22.07      6.60 o 
  -7   8   2        5.70        4.79      7.29 o 
  -6   8   2       59.65       58.60      8.28 o 
  -5   8   2       12.13       17.99      5.06 o 
  -4   8   2       46.61       47.85      5.11 o 
  -3   8   2        3.00        0.51      3.75 o 
  -2   8   2       37.89       45.58      4.27 o 
  -1   8   2        8.57        5.54      5.24 o 
   0   8   2       86.47       96.46      9.27 o 
   1   8   2        3.64        0.32      8.05 o 
   2   8   2        1.69        3.62      8.18 o 
   3   8   2        8.91       10.72      7.93 o 
   4   8   2       38.82       39.54      8.42 o 
   5   8   2        3.06       -1.08      6.71 o 
   6   8   2        8.92        1.13      7.03 o 
   7   8   2        0.28        2.70      7.99 o 
  -4   9   2        1.50        2.35      7.02 o 
  -3   9   2        0.53        2.78      7.99 o 
  -2   9   2       12.13       10.85      5.30 o 
  -1   9   2        5.70        8.18      9.04 o 
   0   9   2        1.86       -2.29      8.06 o 
   1   9   2       11.33       20.26      8.47 o 
   2   9   2        0.03        0.35      8.73 o 
   3   9   2        0.37        4.26      6.71 o 
   4   9   2        1.16        5.71      8.71 o 
 -13   0   3       88.27       87.28      8.95 o 
 -11   0   3       16.51        8.94      5.85 o 
  -9   0   3      322.60      321.28      9.57 o 
  -7   0   3      686.04      556.45      9.53 o 
  -5   0   3    10058.13     9976.17     29.80 o 
  -3   0   3    15272.00    13796.43     32.56 o 
  -1   0   3     6080.48     6216.63     15.85 o 
   1   0   3    24664.57    20631.34    359.59 o 
   3   0   3      446.48      418.99      5.97 o 
   5   0   3        7.26       12.03      2.72 o 
   7   0   3       30.24       36.79      3.63 o 
   9   0   3     3719.80     3579.48     20.33 o 
  11   0   3       22.44       24.33      7.42 o 
  13   0   3       52.60       41.64      8.36 o 
 -14   1   3       16.84       22.45      5.16 o 
 -13   1   3       31.63       38.20      5.29 o 
 -12   1   3       16.92       21.70      4.78 o 
 -11   1   3        9.81        6.41      4.40 o 
 -10   1   3       25.67       26.09      4.71 o 
  -9   1   3        8.54       13.01      4.44 o 
  -8   1   3      280.24      271.83      5.75 o 
  -7   1   3        1.89        1.55      3.03 o 
  -6   1   3     2507.48     2454.17     10.73 o 
  -5   1   3       39.14       32.34      2.26 o 
  -4   1   3      948.19      887.67      6.45 o 
  -3   1   3     5875.92     5797.20     29.83 o 
  -2   1   3      531.99      552.69      4.73 o 
  -1   1   3     2007.07     2135.10      5.65 o 
   0   1   3    18504.67    16912.80    168.82 o 
   1   1   3      116.53      102.91      2.23 o 
   2   1   3    17836.80    17394.96     33.01 o 
   3   1   3      974.88      958.60     12.39 o 
   4   1   3      347.26      311.06      5.81 o 
   5   1   3       93.38       87.78      5.19 o 
   6   1   3     1201.44     1233.25     14.26 o 
   7   1   3      267.73      264.10      9.00 o 
   8   1   3     1361.56     1350.48     36.54 o 
   9   1   3      105.18      103.42      5.04 o 
  10   1   3      147.48      127.72     12.87 o 
  11   1   3      197.75      198.83      7.25 o 
  12   1   3       67.87       63.60      6.29 o 
  13   1   3       14.23       12.08      5.73 o 
  14   1   3       52.97       53.58      6.35 o 
 -14   2   3       37.41       33.92      5.64 o 
 -13   2   3       62.62       66.10      6.88 o 
 -12   2   3      122.05      117.89      6.14 o 
 -11   2   3       64.04       69.80      5.56 o 
 -10   2   3      889.14      855.70     10.75 o 
  -9   2   3      181.48      185.19      4.67 o 
  -8   2   3      234.51      245.82      4.95 o 
  -7   2   3      154.73      128.25      3.49 o 
  -6   2   3     1812.21     1890.59      9.98 o 
  -5   2   3       12.08       18.00      1.56 o 
  -4   2   3        6.68        8.93      1.77 o 
  -3   2   3     1493.31     1405.73      5.20 o 
  -2   2   3      561.74      550.41      5.23 o 
  -1   2   3     4448.27     4320.38     71.34 o 
   0   2   3     6033.10     6085.09     27.99 o 
   1   2   3     4267.64     4039.17     54.22 o 
   2   2   3      982.34     1042.03     24.90 o 
   3   2   3      698.72      931.14     10.41 o 
   4   2   3     1708.36     1671.54      9.65 o 
   5   2   3      933.23      956.29      9.17 o 
   6   2   3      484.15      482.39     10.24 o 
   7   2   3      152.53      153.78      7.96 o 
   8   2   3      522.31      484.27     12.29 o 
   9   2   3      182.17      177.36     10.37 o 
  10   2   3       32.20       40.21      7.84 o 
  11   2   3       78.93       67.56      9.63 o 
  12   2   3       17.59       17.01      5.81 o 
  13   2   3        0.83       -2.74      6.24 o 
  14   2   3       30.97       27.92      5.79 o 
 -14   3   3       38.50       49.50      9.98 o 
 -13   3   3        3.26       10.08      9.97 o 
 -12   3   3       27.26       32.22      5.08 o 
 -11   3   3        5.36        3.53      4.64 o 
 -10   3   3      327.84      340.57     13.44 o 
  -9   3   3       61.36       76.65      5.37 o 
  -8   3   3       34.61       29.19      4.18 o 
  -7   3   3       82.87       82.81      4.49 o 
  -6   3   3      309.49      301.64      4.24 o 
  -5   3   3        2.59        3.09      1.73 o 
  -4   3   3       10.22       11.56      1.68 o 
  -3   3   3      729.87      797.09      6.91 o 
  -2   3   3       15.58       22.94      1.10 o 
  -1   3   3      792.81      846.64      3.73 o 
   0   3   3     2782.90     2808.55     18.64 o 
   1   3   3      394.01      424.67      8.85 o 
   2   3   3     1295.01     1229.56      7.84 o 
   3   3   3      568.77      612.83      6.09 o 
   4   3   3      147.43      161.22      4.17 o 
   5   3   3       83.60       72.42      3.66 o 
   6   3   3      515.34      520.12     15.02 o 
   7   3   3       68.08       72.35      6.21 o 
   8   3   3       18.85       14.87      7.81 o 
   9   3   3      105.66      107.56      9.86 o 
  10   3   3        1.97        0.12      7.09 o 
  11   3   3       27.69       33.19      8.62 o 
  12   3   3       38.71       24.37      8.96 o 
  13   3   3       10.45       14.26      5.84 o 
 -13   4   3        0.30       -6.97      9.77 o 
 -12   4   3       25.33       22.34      4.95 o 
 -11   4   3       14.33        7.38      4.84 o 
 -10   4   3        0.36       -4.51      4.51 o 
  -9   4   3        8.64        6.19      4.31 o 
  -8   4   3       25.10       15.29      4.15 o 
  -7   4   3        1.52        1.40      3.88 o 
  -6   4   3      293.30      296.84      4.65 o 
  -5   4   3      190.54      197.72      3.36 o 
  -4   4   3      793.15      818.60      5.56 o 
  -3   4   3       29.49       26.19      2.05 o 
  -2   4   3       41.10       41.43      1.59 o 
  -1   4   3     2943.11     2805.85     19.06 o 
   0   4   3       27.74       33.71      1.94 o 
   1   4   3     1413.29     1414.61      7.69 o 
   2   4   3       57.60       62.86      3.66 o 
   3   4   3      746.26      743.66     12.47 o 
   4   4   3      215.93      224.20      4.98 o 
   5   4   3      332.94      333.71      7.28 o 
   6   4   3        0.56        0.65      3.55 o 
   7   4   3      242.01      221.54      5.88 o 
   8   4   3      151.37      148.54     11.00 o 
   9   4   3       79.52       84.97      8.79 o 
  10   4   3       34.04       47.91      8.72 o 
  11   4   3      128.18      125.56      9.68 o 
  12   4   3       25.61       30.56      9.70 o 
  13   4   3       25.94       40.02     10.51 o 
 -12   5   3        8.01       11.93      9.80 o 
 -11   5   3        7.77        7.40      7.82 o 
 -10   5   3        1.42       -5.19      8.33 o 
  -9   5   3        0.38       -1.04      7.67 o 
  -8   5   3        1.00       -6.18      6.96 o 
  -7   5   3       36.25       42.70      7.34 o 
  -6   5   3      522.88      507.17      7.99 o 
  -5   5   3       11.19       11.96      3.27 o 
  -4   5   3        0.53       -0.21      3.22 o 
  -3   5   3      536.90      513.46      6.28 o 
  -2   5   3       80.68       80.09      2.84 o 
  -1   5   3       66.46       69.32      2.73 o 
   0   5   3      264.40      305.43      4.40 o 
   1   5   3      295.44      306.37      4.60 o 
   2   5   3        6.10        8.23      2.64 o 
   3   5   3       43.96       52.24      3.20 o 
   4   5   3      576.54      585.13     15.38 o 
   5   5   3        1.53        0.95      3.75 o 
   6   5   3       92.30      102.23      9.19 o 
   7   5   3       72.84       59.76      4.39 o 
   8   5   3      126.08      136.67      6.15 o 
   9   5   3       62.53       35.53      7.75 o 
  10   5   3        0.45        3.30      8.76 o 
  11   5   3       69.02       72.37     10.25 o 
  12   5   3        0.58        1.55      9.69 o 
 -11   6   3        4.14        0.68      7.36 o 
 -10   6   3       17.03       31.50      7.82 o 
  -9   6   3        1.65        8.69      6.29 o 
  -8   6   3       10.85       17.11      7.35 o 
  -7   6   3      113.10      125.70      8.70 o 
  -6   6   3        1.97        2.90      4.22 o 
  -5   6   3        0.16       -0.87      3.33 o 
  -4   6   3       19.61       19.02      3.53 o 
  -3   6   3      196.49      200.68      6.96 o 
  -2   6   3       39.09       39.59      3.90 o 
  -1   6   3      157.73      146.37      4.99 o 
   0   6   3        0.58        2.20      4.05 o 
   1   6   3       17.24       13.35      4.73 o 
   2   6   3        0.17       -0.09      4.04 o 
   3   6   3      259.74      229.15      4.93 o 
   4   6   3       15.36       18.35      3.31 o 
   5   6   3       74.27       73.20      3.93 o 
   6   6   3        0.10       -0.26      3.41 o 
   7   6   3       46.81       61.82      5.74 o 
   8   6   3        1.22        5.49      4.89 o 
   9   6   3       19.41       19.08      8.34 o 
  10   6   3        1.81        4.30      7.16 o 
  11   6   3        4.87        3.02      9.87 o 
  -9   7   3        0.67        6.48      7.32 o 
  -8   7   3       36.33       41.12      8.01 o 
  -7   7   3        9.40        5.27      6.33 o 
  -6   7   3       28.48       28.55      5.17 o 
  -5   7   3        0.04       -1.05      4.57 o 
  -4   7   3       59.10       54.79      4.28 o 
  -3   7   3        4.77        3.09      3.48 o 
  -2   7   3        2.41        0.46      3.46 o 
  -1   7   3      115.56      103.77      5.23 o 
   0   7   3       48.47       47.15      4.87 o 
   1   7   3       63.68       62.76      5.07 o 
   2   7   3       31.70       23.73      4.37 o 
   3   7   3       22.99       23.46      4.27 o 
   4   7   3      288.20      278.46     11.61 o 
   5   7   3       52.97       54.48      8.83 o 
   6   7   3       14.35       17.09      4.62 o 
   7   7   3       13.87       13.40      4.99 o 
   8   7   3       89.71      106.48     12.59 o 
   9   7   3        1.89       -5.81      8.76 o 
  -7   8   3       10.20        7.92      6.46 o 
  -6   8   3       11.81       23.02      5.45 o 
  -5   8   3        2.54        9.43      4.94 o 
  -4   8   3        0.02       -2.14      3.84 o 
  -3   8   3      122.92      130.27      9.52 o 
  -2   8   3        0.43        6.59      4.90 o 
  -1   8   3       33.94       37.53      5.39 o 
   0   8   3        1.44       -0.84      5.47 o 
   1   8   3       20.74       19.67      7.20 o 
   2   8   3        1.38        2.68      6.73 o 
   3   8   3       13.63       12.79      7.35 o 
   4   8   3       47.99       46.74      8.58 o 
   5   8   3       20.71       23.61      8.61 o 
   6   8   3        0.19       -1.68      7.42 o 
   7   8   3        7.19        3.64      6.04 o 
  -4   9   3       19.74       18.54      5.01 o 
  -3   9   3        0.01       10.12      8.82 o 
  -2   9   3        2.31        4.66      8.11 o 
  -1   9   3        0.67        5.54      8.00 o 
   0   9   3       19.95       23.59      7.05 o 
   1   9   3        0.47        1.68      6.52 o 
   2   9   3        0.87        9.69      8.02 o 
   3   9   3        1.25        9.90      8.92 o 
 -14   0   4        0.33       -7.51      7.51 o 
 -12   0   4      127.02       95.93      8.18 o 
 -10   0   4      256.61      207.69      8.65 o 
  -8   0   4        0.06       -1.38      4.92 o 
  -6   0   4     6420.10     6435.27     26.45 o 
  -4   0   4     1414.55     1358.90     22.14 o 
  -2   0   4     4538.04     4396.72     48.40 o 
   0   0   4      253.59      211.65      2.16 o 
   2   0   4       17.95       14.06      1.70 o 
   4   0   4     3301.80     3304.86     18.14 o 
   6   0   4      326.81      304.43      6.94 o 
   8   0   4      411.67      432.95      8.91 o 
  10   0   4        5.22        2.99      7.28 o 
  12   0   4       13.68        8.18      8.93 o 
  14   0   4       29.78       34.21     10.31 o 
 -14   1   4        1.09       -1.42      4.81 o 
 -13   1   4       15.78       21.79      5.21 o 
 -12   1   4       27.48       32.27      4.99 o 
 -11   1   4       52.28       69.12      5.10 o 
 -10   1   4      112.90      116.55      4.48 o 
  -9   1   4       32.99       24.90      3.46 o 
  -8   1   4      608.15      552.30      8.56 o 
  -7   1   4      932.28      860.92     11.91 o 
  -6   1   4      312.56      341.15      4.23 o 
  -5   1   4     1867.55     1844.90      7.83 o 
  -4   1   4      122.32      143.51      3.21 o 
  -3   1   4     4990.18     5005.21     17.79 o 
  -2   1   4     2180.71     2189.25      6.94 o 
  -1   1   4      252.95      209.12      4.19 o 
   0   1   4     1505.69     1580.79     19.42 o 
   1   1   4      835.23      865.08     11.22 o 
   2   1   4       13.06       27.00      3.07 o 
   3   1   4       59.29       45.64      3.08 o 
   4   1   4      191.87      178.85      4.86 o 
   5   1   4       32.89       37.57      2.81 o 
   6   1   4     1575.74     1597.79     16.28 o 
   7   1   4       71.74       62.41      6.95 o 
   8   1   4      674.62      664.04     10.34 o 
   9   1   4       34.93       25.09      4.31 o 
  10   1   4        7.18        6.72      7.30 o 
  11   1   4       66.18       67.95      5.96 o 
  12   1   4       59.64       55.27      7.79 o 
  13   1   4        2.44        5.93      6.37 o 
  14   1   4       21.81       19.48      6.72 o 
 -14   2   4        1.67        2.51      5.20 o 
 -13   2   4       58.06       66.98     11.16 o 
 -12   2   4       41.89       58.05      5.45 o 
 -11   2   4       59.21       75.72      8.92 o 
 -10   2   4        0.05        3.33      4.44 o 
  -9   2   4       15.01       14.86      4.70 o 
  -8   2   4       84.16       81.89      4.79 o 
  -7   2   4        8.58       14.30      2.75 o 
  -6   2   4       40.09       37.17      2.51 o 
  -5   2   4     1394.21     1341.77     12.96 o 
  -4   2   4       24.04       20.43      1.14 o 
  -3   2   4     1680.45     1615.70     22.17 o 
  -2   2   4      510.26      485.45     11.35 o 
  -1   2   4     5996.84     5828.28     19.66 o 
   0   2   4     2042.78     1920.04     28.45 o 
   1   2   4      566.02      597.65      3.95 o 
   2   2   4      716.54      910.18      8.24 o 
   3   2   4     1827.02     1799.28     16.84 o 
   4   2   4     6442.51     6663.10     19.50 o 
   5   2   4        1.28        2.82      3.05 o 
   6   2   4      321.36      324.77     10.34 o 
   7   2   4       71.34       68.17      7.24 o 
   8   2   4       51.19       46.43      8.31 o 
   9   2   4     1163.80     1184.53     18.83 o 
  10   2   4       76.68       76.05      8.57 o 
  11   2   4        9.57        7.39      8.64 o 
  12   2   4       42.98       35.57      6.12 o 
  13   2   4       29.48       28.87      7.13 o 
  14   2   4       38.55       32.01      6.66 o 
 -14   3   4        1.17       -5.20      5.20 o 
 -13   3   4       22.14       19.99      6.92 o 
 -12   3   4        2.00       -1.38      4.79 o 
 -11   3   4       89.99       90.88      5.73 o 
 -10   3   4        0.02       -1.09      4.39 o 
  -9   3   4      147.84      132.97      5.63 o 
  -8   3   4       59.82       51.30      4.87 o 
  -7   3   4      110.00      105.96      5.96 o 
  -6   3   4       34.84       36.90      2.61 o 
  -5   3   4       18.16       19.67      1.77 o 
  -4   3   4        0.44        2.92      1.64 o 
  -3   3   4      519.20      546.89      4.13 o 
  -2   3   4       94.82      105.36      1.95 o 
  -1   3   4      680.14      675.48      6.67 o 
   0   3   4      412.40      442.21      5.27 o 
   1   3   4      170.70      200.75      2.89 o 
   2   3   4        0.06        0.82      2.45 o 
   3   3   4     5257.09     5313.13     21.00 o 
   4   3   4        0.10        9.81      3.02 o 
   5   3   4        5.52        8.17      3.34 o 
   6   3   4      447.02      481.45      8.29 o 
   7   3   4      224.31      252.63      9.21 o 
   8   3   4      523.68      504.53     13.34 o 
   9   3   4       47.95       48.71      8.39 o 
  10   3   4       82.93       77.92      8.68 o 
  11   3   4       43.48       36.46      8.76 o 
  12   3   4        3.38       -2.87      8.30 o 
  13   3   4       96.68       98.85      7.79 o 
 -13   4   4        1.39        0.62      7.07 o 
 -12   4   4       75.28       82.31      5.91 o 
 -11   4   4        1.01       -4.29      4.59 o 
 -10   4   4      202.42      199.11      6.63 o 
  -9   4   4      122.18      120.82      5.62 o 
  -8   4   4      190.94      177.07      7.13 o 
  -7   4   4      195.00      166.31      5.49 o 
  -6   4   4      397.56      386.72      5.16 o 
  -5   4   4       79.88       88.34      2.82 o 
  -4   4   4      381.73      420.36      4.31 o 
  -3   4   4        0.27       -0.42      1.94 o 
  -2   4   4        0.29       -0.32      1.97 o 
  -1   4   4     1551.67     1579.19      7.13 o 
   0   4   4     4772.48     4852.22     12.01 o 
   1   4   4      307.51      297.08      4.58 o 
   2   4   4      102.04       86.93      4.43 o 
   3   4   4        0.42        0.85      2.82 o 
   4   4   4     2260.51     2259.52     13.01 o 
   5   4   4        3.77        6.88      3.73 o 
   6   4   4       70.69       75.95      5.49 o 
   7   4   4       28.19       25.42      7.40 o 
   8   4   4      203.07      232.06      6.52 o 
   9   4   4        0.16        1.60      7.84 o 
  10   4   4       47.54       43.70      8.57 o 
  11   4   4       13.75       15.28      9.51 o 
  12   4   4        0.00        2.25      7.83 o 
  13   4   4       11.14       24.31     10.55 o 
 -12   5   4        1.83       -7.15      9.33 o 
 -11   5   4        0.00       -6.27      8.15 o 
 -10   5   4        6.33        8.08      6.56 o 
  -9   5   4       37.36       39.75      7.68 o 
  -8   5   4       22.96       27.44      6.63 o 
  -7   5   4        3.27        4.43      6.88 o 
  -6   5   4        4.58        9.42      3.97 o 
  -5   5   4       19.87       13.81      2.59 o 
  -4   5   4       38.31       33.60      2.62 o 
  -3   5   4       79.37       78.46      2.95 o 
  -2   5   4      232.16      222.72      3.81 o 
  -1   5   4     1226.21     1265.59     12.39 o 
   0   5   4      319.15      318.49      4.84 o 
   1   5   4        6.56        9.14      2.56 o 
   2   5   4      145.29      146.25      3.78 o 
   3   5   4      219.67      224.67      5.26 o 
   4   5   4        0.45        4.57      3.51 o 
   5   5   4       77.41       72.27      4.38 o 
   6   5   4       51.56       50.31      4.54 o 
   7   5   4      205.22      206.12      6.08 o 
   8   5   4        0.47        5.05      4.37 o 
   9   5   4       68.23       60.82      7.81 o 
  10   5   4        0.09        0.14      8.50 o 
  11   5   4        2.74        6.23      8.83 o 
  12   5   4        0.15       -2.74      8.43 o 
 -11   6   4        4.17        4.97      6.53 o 
 -10   6   4        8.75       18.66      6.91 o 
  -9   6   4        9.72       12.10      7.80 o 
  -8   6   4        2.14        7.94      6.41 o 
  -7   6   4       85.14       82.23      8.59 o 
  -6   6   4       71.87       78.29      4.98 o 
  -5   6   4        0.73       -0.10      3.08 o 
  -4   6   4      181.74      186.60      4.96 o 
  -3   6   4       54.49       52.67      3.85 o 
  -2   6   4       72.83       69.20      9.99 o 
  -1   6   4     1363.26     1332.40     18.33 o 
   0   6   4      566.71      545.83      8.88 o 
   1   6   4        8.48       12.41      9.79 o 
   2   6   4       35.14       27.64      4.53 o 
   3   6   4      218.03      217.56      6.20 o 
   4   6   4        3.70        2.47      3.05 o 
   5   6   4       17.59       17.97      3.49 o 
   6   6   4       68.00       58.94      4.52 o 
   7   6   4       38.17       39.11      3.98 o 
   8   6   4        0.83        3.70      4.90 o 
   9   6   4       15.21       12.27      5.05 o 
  10   6   4       49.03       47.99      9.57 o 
  11   6   4        2.05       -7.37      7.45 o 
  -9   7   4       34.40       44.08      8.54 o 
  -8   7   4        0.10       -1.41      6.91 o 
  -7   7   4        1.48       -2.41      6.32 o 
  -6   7   4       83.98       90.99      8.84 o 
  -5   7   4      100.67      124.39      4.81 o 
  -4   7   4        0.08        0.21      3.57 o 
  -3   7   4        6.50        5.62      3.39 o 
  -2   7   4        0.23        1.00      4.60 o 
  -1   7   4       51.61       64.76      6.08 o 
   0   7   4       24.22       20.09      4.43 o 
   1   7   4       27.46       32.84      7.31 o 
   2   7   4        1.17        3.05      4.46 o 
   3   7   4       48.37       59.10      5.15 o 
   4   7   4        6.88        9.99      4.41 o 
   5   7   4        2.28        7.55      7.70 o 
   6   7   4        6.38       11.14      7.22 o 
   7   7   4       34.12       32.37      4.86 o 
   8   7   4        0.40        4.57      6.42 o 
   9   7   4        6.71        5.04      7.62 o 
  -7   8   4       47.55       44.36      8.34 o 
  -6   8   4       50.77       46.10      8.24 o 
  -5   8   4       14.26       18.82      7.02 o 
  -4   8   4       50.10       45.51     13.48 o 
  -3   8   4        4.24        8.31      4.89 o 
  -2   8   4      165.59      147.77      6.80 o 
  -1   8   4       19.06       17.67      5.26 o 
   0   8   4        0.79        0.44      4.93 o 
   1   8   4        0.33       -2.90      6.02 o 
   2   8   4       57.22       58.20      9.17 o 
   3   8   4        0.41       -2.00      7.54 o 
   4   8   4        0.41        4.70      8.04 o 
   5   8   4        0.74        1.72      7.26 o 
   6   8   4        3.63        0.92      8.10 o 
   7   8   4        8.54        5.94      8.22 o 
  -3   9   4        0.28        3.60      5.42 o 
  -2   9   4        1.05        1.45      4.60 o 
  -1   9   4        4.18        3.67      7.33 o 
   0   9   4        0.98        0.93      7.36 o 
   1   9   4        1.17        9.93      7.96 o 
   2   9   4        2.22        6.43      7.11 o 
   3   9   4       34.56       44.76     10.06 o 
 -13   0   5      216.16      273.46     11.36 o 
 -11   0   5      452.69      456.28      8.33 o 
  -9   0   5      103.34      107.06      4.97 o 
  -7   0   5       11.22       16.77      3.18 o 
  -5   0   5     1088.11     1020.07     15.10 o 
  -3   0   5     1520.51     1365.45     10.85 o 
  -1   0   5    14873.32    13286.16     26.82 o 
   1   0   5      387.22      454.74      3.34 o 
   3   0   5     5793.26     5850.86     45.53 o 
   5   0   5     1968.14     2181.74     16.76 o 
   7   0   5        9.40       11.25      3.87 o 
   9   0   5     1766.82     1796.79     16.13 o 
  11   0   5       89.82       73.98      8.42 o 
  13   0   5      474.18      495.49     16.27 o 
 -14   1   5        6.87        8.22      5.46 o 
 -13   1   5       11.71       13.74      4.85 o 
 -12   1   5       22.96       27.09      8.40 o 
 -11   1   5       14.38       14.92      4.72 o 
 -10   1   5       34.54       36.23      4.74 o 
  -9   1   5       42.16       42.81      3.57 o 
  -8   1   5       10.53        5.73      2.98 o 
  -7   1   5       67.42       66.03      3.04 o 
  -6   1   5      269.05      267.45      4.75 o 
  -5   1   5      161.67      145.73      2.48 o 
  -4   1   5      335.05      368.56      5.49 o 
  -3   1   5     2074.49     2075.90     12.08 o 
  -2   1   5     2142.04     2064.09     10.96 o 
  -1   1   5        5.05       12.35      1.35 o 
   0   1   5      128.00      125.31      1.56 o 
   1   1   5     8671.93     8678.27     34.41 o 
   2   1   5      667.31      583.71      5.38 o 
   3   1   5      216.94      238.63      4.05 o 
   4   1   5      325.93      410.84     11.89 o 
   5   1   5      383.02      456.58     10.26 o 
   6   1   5      486.07      515.42     14.17 o 
   7   1   5       38.12       43.50      3.98 o 
   8   1   5      638.61      674.44      9.28 o 
   9   1   5        4.68       -0.60      4.32 o 
  10   1   5       18.47       11.10      7.36 o 
  11   1   5       45.96       40.14      6.02 o 
  12   1   5      101.19       94.87      7.26 o 
  13   1   5       17.80       16.25      7.17 o 
  14   1   5        0.43       -1.04      7.22 o 
 -14   2   5        0.28        2.74      5.72 o 
 -13   2   5       15.27       17.03      4.93 o 
 -12   2   5       13.23       14.98      4.58 o 
 -11   2   5        1.73        2.80      5.81 o 
 -10   2   5      285.84      284.11      7.26 o 
  -9   2   5       80.88       77.37      7.69 o 
  -8   2   5      212.00      226.63      6.04 o 
  -7   2   5       22.40       27.37      3.86 o 
  -6   2   5     1928.31     1913.60      8.70 o 
  -5   2   5      523.52      544.66      3.58 o 
  -4   2   5       87.70       87.17      1.49 o 
  -3   2   5       34.84       44.70      1.70 o 
  -2   2   5      971.36      998.09      6.97 o 
  -1   2   5      124.50      135.61      2.92 o 
   0   2   5      126.40      153.50      2.98 o 
   1   2   5       13.64        7.87      1.60 o 
   2   2   5     1381.90     1513.21      8.35 o 
   3   2   5      855.86      897.75     11.22 o 
   4   2   5     2026.27     2008.63     12.37 o 
   5   2   5      128.61      106.22      4.08 o 
   6   2   5      727.24      745.21      8.48 o 
   7   2   5       36.51       31.46      7.38 o 
   8   2   5      750.05      763.21     14.85 o 
   9   2   5      522.89      561.02     14.45 o 
  10   2   5       59.45       66.35      8.53 o 
  11   2   5       81.73      105.90     10.37 o 
  12   2   5       17.49       20.16      8.21 o 
  13   2   5        1.80        0.15      6.13 o 
  14   2   5        3.37        5.16      7.25 o 
 -13   3   5       12.51        0.24      5.46 o 
 -12   3   5       32.44       25.63     10.33 o 
 -11   3   5       22.08       23.06      4.92 o 
 -10   3   5      313.62      319.23      7.73 o 
  -9   3   5       69.29       62.81      5.41 o 
  -8   3   5      428.79      427.41      9.82 o 
  -7   3   5        2.09       -1.11      4.01 o 
  -6   3   5      974.76      975.12      9.50 o 
  -5   3   5       85.10       76.20      3.15 o 
  -4   3   5      823.14      754.62      6.56 o 
  -3   3   5       48.77       43.83      1.79 o 
  -2   3   5     1374.92     1543.14     11.38 o 
  -1   3   5      100.54      104.85      1.88 o 
   0   3   5      243.55      237.35      2.82 o 
   1   3   5     1615.75     1712.98      8.21 o 
   2   3   5     2244.46     2288.32     16.70 o 
   3   3   5       77.17       70.23      3.38 o 
   4   3   5      603.31      584.01      6.96 o 
   5   3   5      119.34      122.81      4.65 o 
   6   3   5     1647.58     1551.99     21.55 o 
   7   3   5       50.66       39.74      4.57 o 
   8   3   5       29.72       34.20      8.75 o 
   9   3   5        9.67        9.90      7.30 o 
  10   3   5       41.27       42.34      7.93 o 
  11   3   5        0.39        0.82      7.56 o 
  12   3   5        1.09       -0.99      8.77 o 
  13   3   5        0.88       -3.30     10.28 o 
 -13   4   5        0.65       -1.06      5.31 o 
 -12   4   5       11.11        5.59      4.99 o 
 -11   4   5       77.81       68.34      5.50 o 
 -10   4   5       40.86       37.72      4.68 o 
  -9   4   5       19.21       11.96      4.32 o 
  -8   4   5      263.56      240.27      6.40 o 
  -7   4   5      582.75      578.38      8.57 o 
  -6   4   5       29.25       31.53      4.11 o 
  -5   4   5        0.60        0.85      2.19 o 
  -4   4   5        2.30        0.69      2.50 o 
  -3   4   5       89.84       77.96      3.14 o 
  -2   4   5      106.65      118.18      7.57 o 
  -1   4   5      234.70      235.56      4.10 o 
   0   4   5        4.53        6.77      1.80 o 
   1   4   5        2.09       -0.64      5.43 o 
   2   4   5      313.46      324.43      5.14 o 
   3   4   5       48.65       49.17      3.96 o 
   4   4   5      301.30      298.10      5.71 o 
   5   4   5      416.59      428.39     12.87 o 
   6   4   5      177.38      193.97      5.87 o 
   7   4   5       41.75       41.03      4.65 o 
   8   4   5        0.11        5.09      4.45 o 
   9   4   5        2.05        1.14      8.01 o 
  10   4   5       39.87       38.38      7.74 o 
  11   4   5       19.38       17.56      9.25 o 
  12   4   5       11.14       11.95      9.85 o 
 -12   5   5       25.05       31.86      7.58 o 
 -11   5   5        0.00       -4.47      7.44 o 
 -10   5   5       53.86       58.35      8.15 o 
  -9   5   5        6.64        5.29      5.86 o 
  -8   5   5        1.47        5.46      6.28 o 
  -7   5   5       25.55       18.75      4.03 o 
  -6   5   5      128.92      131.45      4.13 o 
  -5   5   5       69.20       78.01      3.18 o 
  -4   5   5      322.08      296.77      5.06 o 
  -3   5   5       32.47       37.00      3.05 o 
  -2   5   5      120.78      127.30      3.75 o 
  -1   5   5       32.57       30.00      3.05 o 
   0   5   5      138.34      135.15      3.89 o 
   1   5   5        1.08        1.58      4.15 o 
   2   5   5      330.91      340.50      9.13 o 
   3   5   5      441.35      434.64      6.75 o 
   4   5   5      164.03      163.93      5.17 o 
   5   5   5       56.59       67.58      4.96 o 
   6   5   5      232.78      238.84      6.31 o 
   7   5   5       59.45       54.26      4.77 o 
   8   5   5       68.34       75.68      5.45 o 
   9   5   5        6.48       15.46      4.71 o 
  10   5   5       43.15       44.88      7.91 o 
  11   5   5        9.61       10.79      7.41 o 
  12   5   5       16.03       21.08     10.33 o 
 -11   6   5        4.42        9.92      7.98 o 
 -10   6   5       19.99       31.10      8.46 o 
  -9   6   5       15.35       17.07      7.71 o 
  -8   6   5        7.29       19.65      7.56 o 
  -7   6   5       71.48       74.76      8.62 o 
  -6   6   5      358.34      332.46     10.12 o 
  -5   6   5       81.81       92.36      5.53 o 
  -4   6   5      161.85      159.14      8.51 o 
  -3   6   5       39.02       44.72      6.84 o 
  -2   6   5        0.14       -0.28      4.49 o 
  -1   6   5      712.69      729.63     10.08 o 
   0   6   5      562.78      566.14     10.58 o 
   1   6   5       56.42       53.06      8.45 o 
   2   6   5       89.97      105.05      6.37 o 
   3   6   5       47.89       75.74      7.57 o 
   4   6   5        0.16        0.90      3.98 o 
   5   6   5      119.42      104.31      4.47 o 
   6   6   5        4.64        3.82      4.02 o 
   7   6   5       83.39       73.51      4.94 o 
   8   6   5       80.81       78.51      5.72 o 
   9   6   5       19.26       10.68      8.32 o 
  10   6   5        0.73       -8.01      8.34 o 
  -9   7   5        0.25       -6.75      8.10 o 
  -8   7   5        3.20        2.21      6.46 o 
  -7   7   5        1.77       -2.05      7.11 o 
  -6   7   5       70.44       76.55      5.60 o 
  -5   7   5        0.50        0.78      4.84 o 
  -4   7   5        7.89        6.91      4.64 o 
  -3   7   5        0.01       -1.42      4.27 o 
  -2   7   5       53.45       50.58      4.89 o 
  -1   7   5      131.57      119.63      5.78 o 
   0   7   5       29.78       21.81      4.46 o 
   1   7   5       20.30       20.56      4.78 o 
   2   7   5       92.02       99.51      5.64 o 
   3   7   5        1.27        4.16      4.17 o 
   4   7   5       33.78       37.99      4.85 o 
   5   7   5       58.60       54.80      8.19 o 
   6   7   5        6.03       13.71      8.31 o 
   7   7   5        1.97        9.65      7.21 o 
   8   7   5       35.25       36.71      8.58 o 
   9   7   5        2.20        1.36      6.10 o 
  -7   8   5        1.74       11.76      8.40 o 
  -6   8   5        5.36        2.19      7.21 o 
  -5   8   5       53.93       65.12      5.32 o 
  -4   8   5       11.58        7.01      4.95 o 
  -3   8   5       48.99       51.50      5.30 o 
  -2   8   5       19.18       15.63      4.92 o 
  -1   8   5      139.96      140.21     10.21 o 
   0   8   5       72.63       65.54      5.95 o 
   1   8   5       38.37       36.18      5.36 o 
   2   8   5        0.83       -2.50      5.92 o 
   3   8   5       20.79       40.70      9.32 o 
   4   8   5       11.92       19.79      7.96 o 
   5   8   5       26.21       34.53      7.66 o 
   6   8   5        3.17        8.73      7.52 o 
  -2   9   5       28.11       19.02      5.60 o 
  -1   9   5       27.28       15.57      7.01 o 
   0   9   5        2.67       11.20      8.04 o 
   1   9   5        2.65       10.30      8.38 o 
   2   9   5        1.82        6.59      6.79 o 
 -14   0   6       27.57       32.81      8.40 o 
 -12   0   6        2.53        3.37      6.30 o 
 -10   0   6        3.58        0.09      3.88 o 
  -8   0   6      165.03      192.18      6.18 o 
  -6   0   6      578.50      582.23     14.70 o 
  -4   0   6      410.78      394.24      5.75 o 
  -2   0   6     2585.29     2964.59     24.62 o 
   0   0   6      896.22      862.75      5.02 o 
   2   0   6      389.88      389.76      4.56 o 
   4   0   6     2677.28     2842.23     19.26 o 
   6   0   6       93.89      100.35      5.58 o 
   8   0   6      354.00      373.30      9.50 o 
  10   0   6        1.97        0.81      3.99 o 
  12   0   6       69.93       56.66      9.44 o 
  14   0   6      106.27      114.17     12.75 o 
 -14   1   6       11.01       10.76      4.86 o 
 -13   1   6      118.47      110.60      5.13 o 
 -12   1   6        2.96        4.84      3.89 o 
 -11   1   6       59.03       71.54      4.23 o 
 -10   1   6       91.05       85.95      4.10 o 
  -9   1   6      289.53      309.26      5.67 o 
  -8   1   6      161.50      147.27      4.59 o 
  -7   1   6      434.95      426.86      4.47 o 
  -6   1   6      327.74      299.82      6.69 o 
  -5   1   6      107.60      143.77      2.54 o 
  -4   1   6     1360.80     1369.21     10.06 o 
  -3   1   6     1099.91      987.20     11.44 o 
  -2   1   6      948.84     1013.81      3.92 o 
  -1   1   6     3945.81     3902.78     25.03 o 
   0   1   6       54.13       67.30      1.43 o 
   1   1   6     2001.19     1851.33      6.96 o 
   2   1   6      551.73      576.74      5.66 o 
   3   1   6      381.33      355.20      5.61 o 
   4   1   6      289.64      261.59      6.88 o 
   5   1   6      281.74      243.97      4.94 o 
   6   1   6      829.88      853.47     12.01 o 
   7   1   6        0.71       -0.72      2.75 o 
   8   1   6      250.27      245.73      6.63 o 
   9   1   6      503.06      503.37      8.65 o 
  10   1   6      100.76       98.90      6.04 o 
  11   1   6       89.96       89.28     10.23 o 
  12   1   6        9.18        3.12      5.75 o 
  13   1   6        7.93        7.60      5.81 o 
  14   1   6        7.07        7.43      7.58 o 
 -14   2   6       14.88       15.47      4.00 o 
 -13   2   6      100.16      101.08      5.25 o 
 -12   2   6       24.92       22.37      4.11 o 
 -11   2   6      115.99      113.41      5.83 o 
 -10   2   6       72.53       66.41      5.15 o 
  -9   2   6        2.00        1.82      4.36 o 
  -8   2   6       93.95       82.66      4.87 o 
  -7   2   6      901.17      873.91      7.57 o 
  -6   2   6      801.54      758.57      8.28 o 
  -5   2   6       19.78       25.36      2.67 o 
  -4   2   6      240.18      248.78      2.93 o 
  -3   2   6      110.97      132.65      2.66 o 
  -2   2   6        0.26        1.80      1.56 o 
  -1   2   6     8336.31     8250.89     20.96 o 
   0   2   6      182.40      166.65      1.92 o 
   1   2   6      276.63      307.93      5.92 o 
   2   2   6      811.35      861.52     13.19 o 
   3   2   6     3437.10     3542.45     14.10 o 
   4   2   6      123.44      158.18      5.24 o 
   5   2   6      302.46      303.89      5.75 o 
   6   2   6       36.04       34.45      4.17 o 
   7   2   6        0.49        0.56      6.53 o 
   8   2   6      665.32      650.78     14.49 o 
   9   2   6      228.85      216.12     11.20 o 
  10   2   6       41.51       39.36      4.83 o 
  11   2   6        6.18       17.59      8.90 o 
  12   2   6       15.21       18.96     10.13 o 
  13   2   6       55.71       59.38     10.74 o 
 -13   3   6        4.50        1.29      4.54 o 
 -12   3   6        1.20       -4.92      4.92 o 
 -11   3   6        0.03       -3.79      4.57 o 
 -10   3   6       24.53       16.77      4.61 o 
  -9   3   6        7.90        6.24      4.32 o 
  -8   3   6      216.48      219.22      6.42 o 
  -7   3   6      796.37      756.55      9.23 o 
  -6   3   6       98.54      106.74      3.62 o 
  -5   3   6      384.71      402.24      5.94 o 
  -4   3   6      280.89      286.30      3.45 o 
  -3   3   6       64.36       84.91      2.17 o 
  -2   3   6       11.36       16.96      1.83 o 
  -1   3   6        0.23        0.75      1.25 o 
   0   3   6       42.71       45.45      1.22 o 
   1   3   6      487.50      473.12      4.45 o 
   2   3   6       82.26       86.51      3.32 o 
   3   3   6      508.98      471.64      6.03 o 
   4   3   6      774.92      827.23      8.66 o 
   5   3   6      107.55      111.62      4.88 o 
   6   3   6       97.97       98.16      5.08 o 
   7   3   6     1028.74      981.13     14.35 o 
   8   3   6      157.04      152.35      9.83 o 
   9   3   6      140.19      139.68      9.28 o 
  10   3   6        2.45        3.27      7.58 o 
  11   3   6        0.32       -0.40      8.74 o 
  12   3   6       22.77        9.15      9.90 o 
  13   3   6        3.84        5.43      7.83 o 
 -13   4   6        0.93       -4.51      4.51 o 
 -12   4   6        3.76        2.35      5.23 o 
 -11   4   6        0.03       -3.06      4.46 o 
 -10   4   6       32.40       37.16      4.60 o 
  -9   4   6       36.66       38.02      5.01 o 
  -8   4   6        7.21       11.49      4.04 o 
  -7   4   6       28.97       27.92      4.49 o 
  -6   4   6     1157.82     1163.65     15.93 o 
  -5   4   6      417.65      409.35      5.50 o 
  -4   4   6       21.36       24.20      2.96 o 
  -3   4   6       51.30       46.03      3.03 o 
  -2   4   6      805.80      809.64      6.82 o 
  -1   4   6        4.71        5.20      2.94 o 
   0   4   6      494.51      480.50      6.46 o 
   1   4   6       17.30       18.78      3.15 o 
   2   4   6      326.37      314.29      5.22 o 
   3   4   6      211.40      203.40      4.83 o 
   4   4   6      817.32      789.43     14.01 o 
   5   4   6      392.21      385.63      7.00 o 
   6   4   6        1.24        0.99      4.17 o 
   7   4   6        9.09        4.15      4.41 o 
   8   4   6     1027.33     1048.29     11.91 o 
   9   4   6       30.35       23.96      7.60 o 
  10   4   6        4.46       -1.05      8.32 o 
  11   4   6        6.21       -1.45      7.42 o 
  12   4   6       87.49       94.69     10.91 o 
 -12   5   6        6.73       12.37      8.52 o 
 -11   5   6       42.02       46.81      8.45 o 
 -10   5   6       21.85       35.26      8.09 o 
  -9   5   6        0.96        5.04      6.88 o 
  -8   5   6       43.38       47.34      6.24 o 
  -7   5   6        0.74        9.31      4.14 o 
  -6   5   6      231.47      228.10      6.33 o 
  -5   5   6      306.03      314.44      6.55 o 
  -4   5   6      183.44      188.95      5.27 o 
  -3   5   6      144.51      145.95      4.15 o 
  -2   5   6       22.99       19.28      3.10 o 
  -1   5   6      336.59      334.85      5.32 o 
   0   5   6        8.58       14.40      3.18 o 
   1   5   6       97.05      115.57      6.59 o 
   2   5   6        3.89        2.03      5.50 o 
   3   5   6       64.01       51.07      5.88 o 
   4   5   6        3.00        2.28      3.75 o 
   5   5   6        5.96        8.18      3.76 o 
   6   5   6      213.56      190.45      5.94 o 
   7   5   6      121.02      124.84      5.72 o 
   8   5   6        4.44        9.17      4.41 o 
   9   5   6       12.91       18.27      4.74 o 
  10   5   6       20.31       33.54      9.00 o 
  11   5   6       49.34       62.75     10.42 o 
 -10   6   6       23.97       25.89      8.78 o 
  -9   6   6        0.70        5.97      6.33 o 
  -8   6   6        2.78       -0.24      6.14 o 
  -7   6   6       13.20        7.56      6.72 o 
  -6   6   6       66.16       53.68      7.47 o 
  -5   6   6       39.78       24.96      4.63 o 
  -4   6   6      162.55      174.65      6.33 o 
  -3   6   6       28.54       25.51      4.39 o 
  -2   6   6        6.31        5.28      4.37 o 
  -1   6   6       15.88       26.84      5.26 o 
   0   6   6      589.41      586.98      9.53 o 
   1   6   6      157.38      152.14      6.36 o 
   2   6   6       21.19       21.65      4.77 o 
   3   6   6      123.31      141.31      9.37 o 
   4   6   6       58.47       62.62      6.60 o 
   5   6   6       20.79        8.00      5.48 o 
   6   6   6        3.99        1.44      5.04 o 
   7   6   6        4.77        8.04      4.82 o 
   8   6   6       29.54       34.56      7.93 o 
   9   6   6        0.43        1.52      4.79 o 
  10   6   6       10.93        9.61      8.84 o 
  -9   7   6       28.94       24.28      8.83 o 
  -8   7   6        0.00       -4.97      7.10 o 
  -7   7   6       52.31       49.42      8.83 o 
  -6   7   6       23.66       25.94      6.97 o 
  -5   7   6        0.75       -0.18      4.22 o 
  -4   7   6        7.61        1.87      4.34 o 
  -3   7   6       48.49       55.26      4.92 o 
  -2   7   6        0.28        0.09      6.63 o 
  -1   7   6       71.30       65.89      5.41 o 
   0   7   6       71.86       61.68      5.50 o 
   1   7   6       53.50       62.58      7.81 o 
   2   7   6       18.24       24.58      4.75 o 
   3   7   6       18.79       27.67      4.96 o 
   4   7   6        1.95        8.67      4.57 o 
   5   7   6       88.74      115.60      8.06 o 
   6   7   6        6.97       -0.99      4.48 o 
   7   7   6        3.09        0.67      7.91 o 
   8   7   6        0.00        2.44      7.81 o 
  -6   8   6        3.22       -0.43      6.05 o 
  -5   8   6        7.93       10.94      9.20 o 
  -4   8   6       35.22       31.92      5.22 o 
  -3   8   6        4.90        3.07      5.00 o 
  -2   8   6        3.91       10.15      5.31 o 
  -1   8   6       26.67       25.30      5.24 o 
   0   8   6       10.27        7.78      4.62 o 
   1   8   6        0.56        0.25      4.83 o 
   2   8   6        8.68        8.45      7.16 o 
   3   8   6       29.44       52.10      6.46 o 
   4   8   6       39.81       52.73      5.31 o 
   5   8   6        7.18        3.97      7.08 o 
   6   8   6        0.31        2.18      7.51 o 
  -1   9   6        0.00        1.42      6.76 o 
   0   9   6        5.07        8.81      5.88 o 
   1   9   6        0.02       -0.28      7.52 o 
 -13   0   7      138.14      159.93     10.28 o 
 -11   0   7      152.68      184.49      9.75 o 
  -9   0   7       72.13       81.68      4.85 o 
  -7   0   7     1418.19     1465.20     49.93 o 
  -5   0   7      542.71      552.50     12.26 o 
  -3   0   7      971.67     1026.89      5.10 o 
  -1   0   7     7382.64     7168.70     31.72 o 
   1   0   7      197.04      208.17      3.58 o 
   3   0   7     7649.53     7770.78     34.39 o 
   5   0   7      344.76      408.44      8.83 o 
   7   0   7       25.79       19.71      4.92 o 
   9   0   7       22.84       21.60      5.17 o 
  11   0   7        5.27        5.78      7.19 o 
  13   0   7       69.19       68.05     11.23 o 
 -14   1   7        0.60        1.39     14.18 o 
 -13   1   7       38.12       37.19      6.44 o 
 -12   1   7       14.72       16.42      3.85 o 
 -11   1   7       26.66       35.43      3.88 o 
 -10   1   7       28.26       29.31      4.42 o 
  -9   1   7      187.77      193.37      7.86 o 
  -8   1   7       32.41       31.03      3.57 o 
  -7   1   7      101.61      107.41      3.80 o 
  -6   1   7      225.24      203.64      3.16 o 
  -5   1   7       18.47       21.53      1.72 o 
  -4   1   7      908.55      889.09      5.05 o 
  -3   1   7       41.15       49.79      1.65 o 
  -2   1   7     2005.14     2105.66     12.92 o 
  -1   1   7       69.94       59.79      2.39 o 
   0   1   7      740.93      791.11      3.99 o 
   1   1   7     2163.07     2174.04      9.51 o 
   2   1   7     1601.32     1640.64     11.13 o 
   3   1   7      150.82      167.44      4.19 o 
   4   1   7      761.20      844.23     18.59 o 
   5   1   7      735.21      689.77     10.78 o 
   6   1   7        0.02        0.81      4.22 o 
   7   1   7      181.41      176.94      5.22 o 
   8   1   7        0.83       -3.05      3.45 o 
   9   1   7        0.07       -2.90      4.21 o 
  10   1   7       13.27        8.47      4.37 o 
  11   1   7        0.28       -7.36      7.36 o 
  12   1   7       22.08       15.14      6.58 o 
  13   1   7       15.54       15.71      6.70 o 
 -13   2   7        0.60        1.48      4.40 o 
 -12   2   7        1.11       -0.08      3.77 o 
 -11   2   7       27.17       31.38      3.79 o 
 -10   2   7       13.18       13.60      3.40 o 
  -9   2   7      163.95      147.83      5.07 o 
  -8   2   7       92.65       92.80      4.08 o 
  -7   2   7       38.09       44.44      3.50 o 
  -6   2   7      765.56      769.21     12.98 o 
  -5   2   7      664.18      657.51      6.00 o 
  -4   2   7     1676.93     1722.42     30.97 o 
  -3   2   7        3.16        7.57      1.94 o 
  -2   2   7       54.95      108.89      4.82 o 
  -1   2   7      295.16      256.78      3.24 o 
   0   2   7      721.37      768.28      4.97 o 
   1   2   7       72.55       72.48      2.15 o 
   2   2   7      375.04      384.45      5.28 o 
   3   2   7       39.98       46.59      3.13 o 
   4   2   7       22.12       20.52      3.16 o 
   5   2   7        0.92        7.94      3.62 o 
   6   2   7        0.95        1.41      4.08 o 
   7   2   7      440.66      428.55     20.13 o 
   8   2   7      429.17      443.90     12.80 o 
   9   2   7        4.66       -4.03      8.16 o 
  10   2   7       13.71       13.95      4.62 o 
  11   2   7       50.88       48.68      9.46 o 
  12   2   7       35.50       41.70      9.42 o 
  13   2   7        1.11        4.02      8.21 o 
 -13   3   7       47.51       47.89      4.34 o 
 -12   3   7        0.27       -0.52      3.74 o 
 -11   3   7        5.24        0.62      3.50 o 
 -10   3   7       14.78       12.08      3.29 o 
  -9   3   7       56.20       52.88      3.94 o 
  -8   3   7      274.80      290.80      9.34 o 
  -7   3   7       12.30       14.15      3.28 o 
  -6   3   7      269.37      289.87      4.97 o 
  -5   3   7      118.28      117.18      2.85 o 
  -4   3   7     1357.33     1365.45     15.51 o 
  -3   3   7        1.52       -0.46      1.94 o 
  -2   3   7       11.57        3.97      1.69 o 
  -1   3   7      239.64      244.20      3.49 o 
   0   3   7     1193.90     1207.04     16.52 o 
   1   3   7      702.20      715.81      5.34 o 
   2   3   7       11.10       10.47      2.63 o 
   3   3   7        0.38        2.31      2.93 o 
   4   3   7      506.93      566.23      8.36 o 
   5   3   7      359.85      352.25      9.10 o 
   6   3   7     1725.88     1655.55     43.20 o 
   7   3   7        0.57        3.11      4.69 o 
   8   3   7       60.15       64.66      7.96 o 
   9   3   7      164.70      165.90     10.23 o 
  10   3   7      122.73      125.21     10.28 o 
  11   3   7        2.96        2.46      8.46 o 
  12   3   7       28.83       30.06      9.95 o 
  13   3   7        7.96       12.10     10.34 o 
 -12   4   7       25.02       26.48      5.72 o 
 -11   4   7        9.45        7.55      3.41 o 
 -10   4   7        5.28        5.40      3.40 o 
  -9   4   7       33.63       33.40      3.65 o 
  -8   4   7        0.36        0.33      3.02 o 
  -7   4   7       69.85       60.17      4.94 o 
  -6   4   7      384.08      405.37      7.91 o 
  -5   4   7       88.10       77.72      3.63 o 
  -4   4   7       23.36       17.86      3.03 o 
  -3   4   7      389.37      405.80      7.41 o 
  -2   4   7      199.04      216.23      4.43 o 
  -1   4   7      174.49      150.39      4.65 o 
   0   4   7      163.28      156.10      5.15 o 
   1   4   7      257.09      278.17     14.39 o 
   2   4   7      179.13      192.18      7.53 o 
   3   4   7       44.54       37.49      3.71 o 
   4   4   7      117.52      116.58      4.77 o 
   5   4   7      499.08      476.96      7.81 o 
   6   4   7       19.18       14.41      4.62 o 
   7   4   7       12.40        7.59      4.20 o 
   8   4   7      197.26      178.92      6.54 o 
   9   4   7        3.01       -0.19      7.72 o 
  10   4   7       13.09        5.31      8.41 o 
  11   4   7        5.78        0.02      9.55 o 
  12   4   7        6.35        0.44     10.75 o 
 -11   5   7        6.85       20.29      7.54 o 
 -10   5   7        0.78        6.57      4.33 o 
  -9   5   7        8.64       11.79      4.53 o 
  -8   5   7       15.38       21.64      4.54 o 
  -7   5   7      186.73      170.50      6.16 o 
  -6   5   7        8.66        5.48      4.26 o 
  -5   5   7        1.85        2.38      3.13 o 
  -4   5   7      293.00      266.33      5.24 o 
  -3   5   7        0.04        1.10      3.18 o 
  -2   5   7       14.73       19.10      3.22 o 
  -1   5   7        4.79        5.36      3.26 o 
   0   5   7     1295.37     1315.40     23.19 o 
   1   5   7      278.84      290.44      9.49 o 
   2   5   7      681.16      690.16     12.93 o 
   3   5   7       79.36       78.47      6.62 o 
   4   5   7       69.45       75.45      6.32 o 
   5   5   7       64.46       68.95      4.48 o 
   6   5   7       76.45       76.23      4.98 o 
   7   5   7       60.17       65.12      4.93 o 
   8   5   7       72.96       75.20      5.59 o 
   9   5   7       55.27       43.30      5.22 o 
  10   5   7       19.44       21.87      7.71 o 
  11   5   7        0.00       14.25      8.95 o 
 -10   6   7       15.42       14.68      6.43 o 
  -9   6   7        2.63       11.11      8.05 o 
  -8   6   7        0.15        0.66      7.30 o 
  -7   6   7        3.41        6.50      7.03 o 
  -6   6   7      191.28      215.41     10.57 o 
  -5   6   7       17.18       28.80      5.03 o 
  -4   6   7       34.58       30.75      4.48 o 
  -3   6   7       11.28       10.72      4.41 o 
  -2   6   7      145.46      155.25      6.24 o 
  -1   6   7      378.21      385.41      6.20 o 
   0   6   7      138.40      139.59      4.76 o 
   1   6   7        4.67        2.08      4.26 o 
   2   6   7      121.38      137.94      6.40 o 
   3   6   7      347.62      367.73     10.75 o 
   4   6   7        0.20        1.68      5.18 o 
   5   6   7        0.23       -6.01      6.01 o 
   6   6   7        0.56       -0.78      5.18 o 
   7   6   7       31.09       44.55      7.05 o 
   8   6   7       92.20       83.28      7.99 o 
   9   6   7        1.14       -0.94      4.83 o 
  10   6   7        3.17        1.75      4.83 o 
  -8   7   7       28.78       25.04      8.55 o 
  -7   7   7        9.72        4.72      7.80 o 
  -6   7   7        0.35        3.35      6.36 o 
  -5   7   7       17.15       14.41      4.49 o 
  -4   7   7        0.56        1.20      4.87 o 
  -3   7   7        0.03       -0.90      4.25 o 
  -2   7   7       59.95       51.84      5.02 o 
  -1   7   7       83.67       73.15      6.22 o 
   0   7   7       24.22       22.38      4.78 o 
   1   7   7        2.86        4.42      4.26 o 
   2   7   7       94.69      101.73     15.20 o 
   3   7   7      106.33      104.37      6.05 o 
   4   7   7       92.82      100.39      6.39 o 
   5   7   7        1.23        1.78      4.54 o 
   6   7   7        9.84       12.60      4.72 o 
   7   7   7        2.93        3.14      4.88 o 
   8   7   7       11.59       12.80      8.67 o 
  -6   8   7       34.64       28.41      7.43 o 
  -5   8   7       49.39       58.88      5.71 o 
  -4   8   7        3.04       -3.60      5.19 o 
  -3   8   7        6.14        7.98      4.56 o 
  -2   8   7       17.24       11.45      5.00 o 
  -1   8   7      122.10      104.22      6.08 o 
   0   8   7        7.78       -0.59      5.01 o 
   1   8   7        2.45        2.15      4.99 o 
   2   8   7       56.24       44.95     11.33 o 
   3   8   7      118.72      133.95      7.65 o 
   4   8   7        1.73        2.47      4.99 o 
   5   8   7        3.01        1.87      4.78 o 
 -14   0   8        0.52       -2.19      6.07 o 
 -12   0   8        0.03       -4.23      6.62 o 
 -10   0   8       27.78       20.04      6.40 o 
  -8   0   8        1.60        0.26      3.61 o 
  -6   0   8        2.43        5.36      3.60 o 
  -4   0   8      292.79      280.32     11.00 o 
  -2   0   8      422.57      400.25      6.33 o 
   0   0   8      483.07      563.91      9.72 o 
   2   0   8        1.25        0.43      1.77 o 
   4   0   8        9.29        4.00      2.88 o 
   6   0   8      174.94      152.87      7.01 o 
   8   0   8      289.36      277.01      9.28 o 
  10   0   8       32.74       29.99      6.20 o 
  12   0   8       37.76       21.96     10.12 o 
 -14   1   8       23.17       25.43     17.94 o 
 -13   1   8      100.31      107.13     13.42 o 
 -12   1   8       10.09        4.25      7.12 o 
 -11   1   8       12.40       14.75      8.32 o 
 -10   1   8       34.80       20.75      4.34 o 
  -9   1   8      403.18      386.63     13.34 o 
  -8   1   8       10.29        9.38      3.26 o 
  -7   1   8       22.98       25.24      3.45 o 
  -6   1   8      942.41      978.75      7.55 o 
  -5   1   8      815.98      792.57      6.43 o 
  -4   1   8      749.29      744.05      7.56 o 
  -3   1   8      121.40      134.56      2.87 o 
  -2   1   8       16.02       23.82      1.32 o 
  -1   1   8      517.96      513.17      5.17 o 
   0   1   8      423.32      418.05      3.26 o 
   1   1   8     2063.97     2039.70      6.40 o 
   2   1   8      688.95      701.16      5.68 o 
   3   1   8      230.09      211.03      4.58 o 
   4   1   8      408.60      432.70      6.34 o 
   5   1   8      584.22      591.75      7.63 o 
   6   1   8        6.87       10.58      3.48 o 
   7   1   8      272.68      297.53      6.57 o 
   8   1   8       85.46       85.65      4.95 o 
   9   1   8      440.39      446.04      8.66 o 
  10   1   8      153.91      158.00      6.44 o 
  11   1   8        3.80        6.99      6.92 o 
  12   1   8       35.82       43.54      9.11 o 
  13   1   8       13.56        5.72      7.04 o 
 -13   2   8       24.18       29.07      4.47 o 
 -12   2   8       60.67       49.50      5.29 o 
 -11   2   8       41.51       36.60      4.79 o 
 -10   2   8       51.80       46.41      5.18 o 
  -9   2   8       90.23      108.38      5.64 o 
  -8   2   8      230.37      222.49      5.58 o 
  -7   2   8      645.35      612.27      9.54 o 
  -6   2   8      356.30      363.28      5.38 o 
  -5   2   8      561.83      529.52      7.29 o 
  -4   2   8        7.04        8.49      2.37 o 
  -3   2   8      197.13      197.12      4.01 o 
  -2   2   8      934.91      859.50      5.91 o 
  -1   2   8      856.14      947.87      5.95 o 
   0   2   8      590.30      588.88      4.73 o 
   1   2   8       22.07       25.82      1.90 o 
   2   2   8      875.26      869.03      9.45 o 
   3   2   8     5872.00     5975.30     29.23 o 
   4   2   8        1.20       -2.02      3.40 o 
   5   2   8       26.59       26.94      4.00 o 
   6   2   8       50.94       58.49      8.78 o 
   7   2   8      166.11      173.77      6.22 o 
   8   2   8      515.03      502.00     13.27 o 
   9   2   8       36.54       35.58      7.63 o 
  10   2   8       76.27       76.26      5.48 o 
  11   2   8        1.75        1.99      4.49 o 
  12   2   8       57.96       62.61      9.66 o 
  13   2   8       14.24       15.28      9.07 o 
 -13   3   8        4.85        5.47      4.27 o 
 -12   3   8        8.59       13.48      3.84 o 
 -11   3   8       37.53       46.12      4.00 o 
 -10   3   8       26.67       28.51      3.71 o 
  -9   3   8        2.45        3.03      3.30 o 
  -8   3   8       64.31       56.19      3.68 o 
  -7   3   8      137.78      128.94      4.26 o 
  -6   3   8      131.88      139.09      4.08 o 
  -5   3   8       91.21       82.92      3.40 o 
  -4   3   8       36.72       29.71      2.31 o 
  -3   3   8      395.70      399.09      8.57 o 
  -2   3   8       48.70       63.36      2.91 o 
  -1   3   8      577.63      494.23      7.67 o 
   0   3   8       94.60       86.49      3.86 o 
   1   3   8        0.40       -0.33      3.01 o 
   2   3   8       74.04       90.01      6.26 o 
   3   3   8      961.15      962.81     14.55 o 
   4   3   8       82.66       78.52      4.37 o 
   5   3   8       57.98       53.07      4.55 o 
   6   3   8       20.11       21.63      4.55 o 
   7   3   8      414.99      430.70      8.27 o 
   8   3   8        5.01       11.05      4.98 o 
   9   3   8      161.91      152.88     10.10 o 
  10   3   8       33.10       31.14      8.09 o 
  11   3   8       56.26       64.73     10.44 o 
  12   3   8        1.03        4.03      8.30 o 
 -12   4   8       31.73       31.66      7.23 o 
 -11   4   8       15.69       14.21      7.45 o 
 -10   4   8       66.61       67.43      5.01 o 
  -9   4   8       36.89       34.42      4.72 o 
  -8   4   8        0.37        1.75      4.22 o 
  -7   4   8       36.25       24.40      4.45 o 
  -6   4   8     1059.13     1096.73     14.67 o 
  -5   4   8        7.78        3.76      4.12 o 
  -4   4   8        0.29       -1.13      3.08 o 
  -3   4   8       31.04       28.81      3.23 o 
  -2   4   8     1786.18     1767.04     31.51 o 
  -1   4   8       13.11        9.67      3.66 o 
   0   4   8       26.99       30.78      3.88 o 
   1   4   8      572.61      574.01      7.84 o 
   2   4   8     1683.23     1672.99     18.15 o 
   3   4   8       20.46       16.17      5.86 o 
   4   4   8       72.20       49.95      4.42 o 
   5   4   8        0.21        1.80      4.07 o 
   6   4   8        0.12       -0.60      4.47 o 
   7   4   8       80.32       59.38      5.01 o 
   8   4   8      445.75      442.97      8.87 o 
   9   4   8       10.56        8.85      5.29 o 
  10   4   8        0.03        2.81      8.77 o 
  11   4   8        5.10       -5.02      9.05 o 
  12   4   8       65.49       72.66     11.07 o 
 -11   5   8        3.25       10.97      5.08 o 
 -10   5   8        9.56        7.12      6.73 o 
  -9   5   8       29.68       40.04      4.88 o 
  -8   5   8        0.87        0.78      4.40 o 
  -7   5   8        4.42       -2.08      4.21 o 
  -6   5   8        0.50       -1.60      4.24 o 
  -5   5   8       65.93       68.27      4.71 o 
  -4   5   8      117.21      122.03      4.23 o 
  -3   5   8       11.08       10.50      3.32 o 
  -2   5   8        6.71        7.57      3.21 o 
  -1   5   8      234.03      244.88      5.22 o 
   0   5   8      132.13      158.49      5.53 o 
   1   5   8      640.62      620.65     12.82 o 
   2   5   8      341.55      320.73     10.10 o 
   3   5   8      122.72      142.23      7.83 o 
   4   5   8       21.59       14.68      6.10 o 
   5   5   8       28.66       26.55      6.37 o 
   6   5   8        0.30        3.44      6.12 o 
   7   5   8        0.22        2.89      4.33 o 
   8   5   8       31.82       22.88      4.92 o 
   9   5   8        0.28        2.11      5.26 o 
  10   5   8        3.52        6.96      8.80 o 
  11   5   8        4.57        6.62      7.56 o 
 -10   6   8       13.21        9.25      8.47 o 
  -9   6   8       13.95        7.70      6.40 o 
  -8   6   8       21.85       21.92      6.96 o 
  -7   6   8       39.52       32.91      7.14 o 
  -6   6   8       51.57       55.50      7.73 o 
  -5   6   8      163.27      168.36      9.29 o 
  -4   6   8      126.48      129.39      6.13 o 
  -3   6   8       54.61       58.59      3.90 o 
  -2   6   8       66.30       55.12      3.77 o 
  -1   6   8        6.28        4.33      3.38 o 
   0   6   8       11.77       15.61      3.50 o 
   1   6   8      131.02      133.24      6.30 o 
   2   6   8      360.88      317.24     10.69 o 
   3   6   8       52.41       53.51      6.30 o 
   4   6   8        4.45        4.31      6.04 o 
   5   6   8        3.19       -3.69      5.70 o 
   6   6   8       86.54       82.57      7.25 o 
   7   6   8        8.51       17.41      6.19 o 
   8   6   8        4.62        2.08      5.46 o 
   9   6   8       34.32       26.26      7.31 o 
  -8   7   8        0.12        4.92      8.24 o 
  -7   7   8        0.38        0.42      7.55 o 
  -6   7   8       15.54        7.33      7.23 o 
  -5   7   8       58.04       51.82      7.52 o 
  -4   7   8       16.49       13.24      5.13 o 
  -3   7   8        2.16        2.47      4.48 o 
  -2   7   8        2.42        6.19      4.43 o 
  -1   7   8       49.18       40.12      4.82 o 
   0   7   8       27.84       22.02      5.24 o 
   1   7   8       14.95       19.78      4.98 o 
   2   7   8        0.96        1.80      4.71 o 
   3   7   8       93.57       91.93      9.07 o 
   4   7   8        9.72       10.88      5.04 o 
   5   7   8       88.27      108.51      6.54 o 
   6   7   8        3.85       -0.51      6.35 o 
   7   7   8       19.72       24.42      7.10 o 
   8   7   8       38.58       43.40      7.03 o 
  -5   8   8       14.15        6.95      8.36 o 
  -4   8   8        9.39       10.93      5.59 o 
  -3   8   8        5.09       15.07      4.88 o 
  -2   8   8       45.45       47.10      5.70 o 
  -1   8   8        2.99       -3.20      4.97 o 
   0   8   8       57.56       58.74      6.39 o 
   1   8   8        2.32        3.14      5.01 o 
   2   8   8        4.70        5.73      8.34 o 
   3   8   8        0.95        9.89      4.79 o 
   4   8   8        1.89        8.54      5.46 o 
   5   8   8        0.23       -1.15      6.51 o 
 -13   0   9        5.19       -7.10      7.10 o 
 -11   0   9      232.95      214.21      9.92 o 
  -9   0   9      129.07      126.45      7.68 o 
  -7   0   9     4495.14     4481.45     29.65 o 
  -5   0   9        2.82        1.51      2.61 o 
  -3   0   9      570.01      480.75      4.18 o 
  -1   0   9      943.65     1112.82      6.31 o 
   1   0   9      838.67      793.48      5.74 o 
   3   0   9     2628.93     2514.61     13.53 o 
   5   0   9      402.60      394.08      9.95 o 
   7   0   9     1713.61     1650.12     19.53 o 
   9   0   9      584.42      626.87     13.46 o 
  11   0   9       89.13       98.11      6.03 o 
  13   0   9        3.93        0.92     10.20 o 
 -13   1   9        0.71       -2.54      5.24 o 
 -12   1   9        0.09       -4.85      4.85 o 
 -11   1   9       93.26       97.17      5.94 o 
 -10   1   9       59.40       55.44      4.97 o 
  -9   1   9        2.08       -0.26      3.01 o 
  -8   1   9      296.78      276.79      5.38 o 
  -7   1   9      206.68      192.72      4.53 o 
  -6   1   9     1592.20     1606.79     10.99 o 
  -5   1   9      699.00      744.15      6.48 o 
  -4   1   9        5.48        5.76      2.21 o 
  -3   1   9      785.28      765.80      4.52 o 
  -2   1   9        2.38        5.86      1.28 o 
  -1   1   9      243.12      297.02      2.95 o 
   0   1   9       91.78       90.03      2.46 o 
   1   1   9      255.89      254.82      2.74 o 
   2   1   9      131.20      170.09      3.53 o 
   3   1   9       81.33       70.07      4.24 o 
   4   1   9      209.61      223.21      6.48 o 
   5   1   9      712.41      714.15      7.14 o 
   6   1   9        1.66        4.54      3.73 o 
   7   1   9       62.26       59.61      4.83 o 
   8   1   9      537.08      564.09     14.00 o 
   9   1   9        1.53       -2.72      4.53 o 
  10   1   9       44.81       48.00      5.28 o 
  11   1   9       23.17       30.40      5.50 o 
  12   1   9       43.36       45.65      8.96 o 
  13   1   9       22.28       15.48      7.10 o 
 -13   2   9       47.76       50.10      5.56 o 
 -12   2   9       44.93       45.65      6.44 o 
 -11   2   9        8.76        4.86      3.46 o 
 -10   2   9       22.58       28.49      5.60 o 
  -9   2   9       95.89      101.92      4.29 o 
  -8   2   9       94.09       91.17      4.06 o 
  -7   2   9      688.10      629.34      7.09 o 
  -6   2   9     1120.79     1069.25     13.32 o 
  -5   2   9       39.25       35.95      3.05 o 
  -4   2   9      996.02      970.12     16.84 o 
  -3   2   9      458.34      433.45      8.63 o 
  -2   2   9     2304.65     2252.75      9.77 o 
  -1   2   9      293.36      298.71      3.90 o 
   0   2   9      343.55      373.67      4.20 o 
   1   2   9      587.57      545.06      4.93 o 
   2   2   9      231.83      212.80      4.91 o 
   3   2   9        6.23        6.97      4.55 o 
   4   2   9      292.48      296.55      8.54 o 
   5   2   9        0.97       -2.20      3.75 o 
   6   2   9       18.30       10.64      4.40 o 
   7   2   9      307.95      288.35      7.34 o 
   8   2   9      149.93      126.91      9.25 o 
   9   2   9       60.48       72.97      7.15 o 
  10   2   9        3.14        1.90      4.65 o 
  11   2   9      178.62      166.34     13.06 o 
  12   2   9      105.78      103.25     11.73 o 
 -12   3   9        1.84       15.54      4.20 o 
 -11   3   9        0.14        6.13      4.49 o 
 -10   3   9      132.82      133.54      5.04 o 
  -9   3   9        1.91        1.30      3.26 o 
  -8   3   9       85.05       79.97      4.00 o 
  -7   3   9        1.07       -0.08      3.25 o 
  -6   3   9      240.60      213.04      7.50 o 
  -5   3   9       48.61       36.58      2.96 o 
  -4   3   9      715.57      720.27     12.28 o 
  -3   3   9      128.57      130.27      3.31 o 
  -2   3   9        3.93        6.97      3.28 o 
  -1   3   9      338.92      358.02      7.84 o 
   0   3   9     1372.04     1337.59     12.30 o 
   1   3   9       10.90       10.13      3.39 o 
   2   3   9     1029.96     1009.89     13.88 o 
   3   3   9       20.47       21.59      3.70 o 
   4   3   9       93.31      102.47      4.72 o 
   5   3   9        0.84        2.69      4.25 o 
   6   3   9        5.72        4.40      4.50 o 
   7   3   9       45.50       53.76      5.13 o 
   8   3   9      415.25      397.45      8.47 o 
   9   3   9       34.56       36.93      9.05 o 
  10   3   9      137.53      137.86     10.29 o 
  11   3   9       21.38       19.65      5.89 o 
  12   3   9       77.55       96.76     11.08 o 
 -12   4   9        6.35        6.80      6.71 o 
 -11   4   9        0.18        2.75      4.48 o 
 -10   4   9       42.41       46.56      5.29 o 
  -9   4   9       65.90       81.59     11.05 o 
  -8   4   9       14.37       17.82      4.15 o 
  -7   4   9       13.57       10.30      6.00 o 
  -6   4   9       50.48       46.42      4.75 o 
  -5   4   9       77.06       74.46      5.04 o 
  -4   4   9        0.05       -2.20      3.11 o 
  -3   4   9      223.80      240.52      8.99 o 
  -2   4   9        7.00       12.90      3.84 o 
  -1   4   9        0.79        2.50      3.48 o 
   0   4   9      268.41      257.19      6.07 o 
   1   4   9      442.53      447.10      8.64 o 
   2   4   9       14.07        8.74      6.02 o 
   3   4   9      376.57      380.81     10.52 o 
   4   4   9      479.62      462.42     11.60 o 
   5   4   9       46.05       58.73      5.61 o 
   6   4   9       15.07       16.99      5.51 o 
   7   4   9       15.19        8.47      4.93 o 
   8   4   9       74.17       69.38      5.92 o 
   9   4   9       24.39       24.59      5.13 o 
  10   4   9        1.57        1.28      7.67 o 
  11   4   9       17.08       14.52      8.13 o 
 -11   5   9       30.05       40.72      5.49 o 
 -10   5   9       48.64       56.40      5.44 o 
  -9   5   9       21.74       23.75      4.27 o 
  -8   5   9        1.33       -1.87      4.14 o 
  -7   5   9       12.89        8.54      6.88 o 
  -6   5   9      126.67      119.08      5.62 o 
  -5   5   9        3.86       -0.11      4.43 o 
  -4   5   9        3.04        3.05      3.25 o 
  -3   5   9       29.07       23.91      3.56 o 
  -2   5   9      288.24      266.81      8.38 o 
  -1   5   9       49.83       53.48      4.56 o 
   0   5   9      531.60      521.85      8.32 o 
   1   5   9        2.52        5.09      4.14 o 
   2   5   9        1.58        1.07      6.33 o 
   3   5   9       30.63       41.87      6.56 o 
   4   5   9      123.76      123.52      8.04 o 
   5   5   9      102.95      108.25      8.11 o 
   6   5   9        0.35        0.93      5.52 o 
   7   5   9       60.84       53.89      6.84 o 
   8   5   9      179.73      182.04      7.15 o 
   9   5   9        9.21       17.61      5.60 o 
  10   5   9        4.39        1.90      8.92 o 
  -9   6   9        7.07       -1.19      7.76 o 
  -8   6   9        0.25       -1.70      7.62 o 
  -7   6   9       69.61       89.31      9.20 o 
  -6   6   9        3.21       -1.37      7.11 o 
  -5   6   9      147.87      144.03      7.18 o 
  -4   6   9        6.58        6.34      3.56 o 
  -3   6   9      367.78      425.30      6.83 o 
  -2   6   9        0.08       -3.13      3.51 o 
  -1   6   9        0.61        0.63      3.49 o 
   0   6   9       20.81       19.81      3.66 o 
   1   6   9       17.54       16.41      6.07 o 
   2   6   9      239.11      239.01      9.58 o 
   3   6   9       58.21       59.35      6.68 o 
   4   6   9       16.40       13.41      5.99 o 
   5   6   9       32.78       29.26      6.77 o 
   6   6   9        0.13       -1.47      6.64 o 
   7   6   9       57.97       72.23      7.80 o 
   8   6   9        0.29       -6.15      6.15 o 
   9   6   9       78.55       92.37      9.35 o 
  -7   7   9        1.18        0.99      6.07 o 
  -6   7   9       99.61       81.97      9.52 o 
  -5   7   9        9.59       10.66      7.64 o 
  -4   7   9       28.99       31.11      5.61 o 
  -3   7   9       21.95       22.45      4.80 o 
  -2   7   9        8.93       14.89      5.03 o 
  -1   7   9       15.15       11.32      4.85 o 
   0   7   9        0.00        3.67      4.83 o 
   1   7   9        7.79        3.56      5.02 o 
   2   7   9        2.88       -1.30      4.82 o 
   3   7   9        7.62       12.83      4.87 o 
   4   7   9       24.68       25.21      6.06 o 
   5   7   9        2.30        0.91      6.45 o 
   6   7   9        1.39       -4.77      7.35 o 
   7   7   9        1.00        6.28      7.45 o 
  -4   8   9        7.19       17.55      5.69 o 
  -3   8   9       42.29       49.87      6.17 o 
  -2   8   9       38.83       39.03      5.35 o 
  -1   8   9        3.93        1.38      4.96 o 
   0   8   9        1.34        0.86      4.71 o 
   1   8   9        8.88       11.47      7.42 o 
   2   8   9        4.80        2.95      6.68 o 
   3   8   9        8.55       15.50      5.49 o 
   4   8   9       12.49       13.93      5.41 o 
 -12   0  10        1.42       -6.52      6.52 o 
 -10   0  10        1.84        1.64      6.27 o 
  -8   0  10        0.04        2.86      5.92 o 
  -6   0  10       65.57       70.04      6.55 o 
  -4   0  10     2363.11     2314.12     12.57 o 
  -2   0  10      310.36      243.84      3.45 o 
   0   0  10      359.53      364.77      4.20 o 
   2   0  10     1050.16     1043.43      9.70 o 
   4   0  10        0.42       -0.32      3.19 o 
   6   0  10      778.36      829.13     14.36 o 
   8   0  10      238.78      218.50      9.28 o 
  10   0  10      158.18      165.33      8.94 o 
  12   0  10      196.74      213.95     13.22 o 
 -13   1  10        9.46        5.28      7.30 o 
 -12   1  10        6.82        6.02      5.33 o 
 -11   1  10        8.74        4.06      4.58 o 
 -10   1  10       98.93      100.14      5.63 o 
  -9   1  10       34.58       31.51      4.24 o 
  -8   1  10       35.82       33.44      3.76 o 
  -7   1  10        6.72        6.50      3.23 o 
  -6   1  10      273.90      284.60     10.77 o 
  -5   1  10      489.39      503.66      5.77 o 
  -4   1  10      160.04      168.08      4.21 o 
  -3   1  10      113.62      121.66      2.57 o 
  -2   1  10      549.37      539.61      5.19 o 
  -1   1  10     1361.26     1398.72      6.23 o 
   0   1  10      153.61      135.65      2.48 o 
   1   1  10      104.59      106.25      2.19 o 
   2   1  10      545.46      561.07      9.63 o 
   3   1  10      634.83      676.58      7.99 o 
   4   1  10        2.16        2.45      2.91 o 
   5   1  10      209.33      231.46     11.85 o 
   6   1  10      177.38      182.34      4.84 o 
   7   1  10      907.76      968.45     11.42 o 
   8   1  10        0.03       -1.01      4.09 o 
   9   1  10       25.38       24.68      7.16 o 
  10   1  10       72.43       70.85      5.84 o 
  11   1  10      314.53      360.92      9.30 o 
  12   1  10       23.92       20.23      8.84 o 
 -13   2  10        0.86       10.40      7.38 o 
 -12   2  10       54.38       67.55      5.22 o 
 -11   2  10        0.21       -2.64      4.45 o 
 -10   2  10      132.69      129.62      5.70 o 
  -9   2  10       69.70       71.56      4.06 o 
  -8   2  10      506.96      488.98      6.77 o 
  -7   2  10      606.45      618.89      7.20 o 
  -6   2  10       53.35       56.43      3.83 o 
  -5   2  10      173.77      163.10      7.93 o 
  -4   2  10      135.63      130.72      3.57 o 
  -3   2  10       11.72        8.45      2.38 o 
  -2   2  10      467.23      499.11     10.27 o 
  -1   2  10      795.95      819.67      6.29 o 
   0   2  10      517.33      524.58      5.14 o 
   1   2  10       19.91       23.14      2.36 o 
   2   2  10      384.04      396.26     15.64 o 
   3   2  10      774.55      760.94     12.27 o 
   4   2  10      539.31      503.84     10.76 o 
   5   2  10       33.49       35.98      6.08 o 
   6   2  10      117.42      126.90      5.70 o 
   7   2  10      357.39      352.84      8.90 o 
   8   2  10      102.41       94.94      5.86 o 
   9   2  10       31.56       35.11      5.53 o 
  10   2  10       67.15       73.80      8.32 o 
  11   2  10        0.01       -5.12      5.12 o 
  12   2  10        2.73       -2.24      9.72 o 
 -12   3  10       35.29       39.71      3.87 o 
 -11   3  10      146.90      164.25      5.20 o 
 -10   3  10       30.28       19.23      4.37 o 
  -9   3  10       13.22       14.95      5.03 o 
  -8   3  10        4.05        2.00      3.21 o 
  -7   3  10      416.73      438.88      6.37 o 
  -6   3  10       25.51       27.05      3.44 o 
  -5   3  10        5.71        7.17      2.81 o 
  -4   3  10      258.92      240.83      6.07 o 
  -3   3  10       44.71       41.03      4.12 o 
  -2   3  10       71.95       81.30      5.52 o 
  -1   3  10      572.26      544.32      7.54 o 
   0   3  10       32.82       27.80      3.87 o 
   1   3  10        0.03       -0.18      3.60 o 
   2   3  10       63.04       69.06      6.39 o 
   3   3  10     1748.70     1662.28     18.56 o 
   4   3  10        0.71       -0.25      3.84 o 
   5   3  10      307.74      310.12      6.98 o 
   6   3  10       83.43       78.52      6.98 o 
   7   3  10      153.90      157.75      6.36 o 
   8   3  10       10.36        6.83      4.54 o 
   9   3  10        2.03        5.79      8.46 o 
  10   3  10        2.53       10.99      8.63 o 
  11   3  10        1.35        5.85      6.24 o 
  12   3  10        0.35        5.49      9.01 o 
 -11   4  10       10.05       17.83      5.33 o 
 -10   4  10        7.31        9.22      4.87 o 
  -9   4  10        7.39       13.21      4.40 o 
  -8   4  10      144.46      143.89     14.44 o 
  -7   4  10       10.50       13.64      4.34 o 
  -6   4  10        5.80        4.84      4.01 o 
  -5   4  10        0.68        1.30      4.07 o 
  -4   4  10      210.05      194.92      6.03 o 
  -3   4  10      226.85      234.38     11.05 o 
  -2   4  10      217.64      197.87      5.72 o 
  -1   4  10       50.65       43.48      4.30 o 
   0   4  10      472.46      442.27     17.90 o 
   1   4  10        0.21        1.90      4.22 o 
   2   4  10     1734.90     1721.20     19.76 o 
   3   4  10      607.33      577.72     12.58 o 
   4   4  10      520.94      519.53     12.36 o 
   5   4  10       13.34       16.19      6.41 o 
   6   4  10      357.76      335.94     10.88 o 
   7   4  10        3.26        4.86      4.65 o 
   8   4  10       10.42       17.84      5.36 o 
   9   4  10        8.18       11.40      6.11 o 
  10   4  10        0.09       -1.98      7.10 o 
  11   4  10       11.73        1.26      8.30 o 
 -10   5  10        5.79        3.60      4.69 o 
  -9   5  10        2.15        4.09      4.50 o 
  -8   5  10        8.26        6.44      4.36 o 
  -7   5  10       64.39       76.08      5.46 o 
  -6   5  10        2.14        1.48      4.30 o 
  -5   5  10        0.06        0.04      4.23 o 
  -4   5  10        0.22       -4.11      4.11 o 
  -3   5  10      277.92      268.97      5.58 o 
  -2   5  10       96.52      100.78      5.38 o 
  -1   5  10      122.37      120.87      5.37 o 
   0   5  10       82.50       95.13      5.18 o 
   1   5  10        1.48        0.59      4.48 o 
   2   5  10      111.94      125.88      8.20 o 
   3   5  10      575.53      578.62     13.06 o 
   4   5  10       28.75       14.95      6.10 o 
   5   5  10       46.72       26.60      6.81 o 
   6   5  10        2.27        9.07      6.53 o 
   7   5  10       17.03       24.46      6.38 o 
   8   5  10        2.64       -0.23      6.81 o 
   9   5  10       84.42       80.35      8.18 o 
  10   5  10        0.77        3.77      9.37 o 
  -9   6  10        2.15       -2.41      6.25 o 
  -8   6  10       18.91       14.70      7.18 o 
  -7   6  10       18.41       14.25      6.62 o 
  -6   6  10        0.30        3.16      4.12 o 
  -5   6  10        0.00       -4.24      4.24 o 
  -4   6  10      162.40      167.63      6.32 o 
  -3   6  10      243.77      231.22      5.78 o 
  -2   6  10       27.97       38.57      4.01 o 
  -1   6  10       11.12       15.25      3.78 o 
   0   6  10       90.62       99.58      5.39 o 
   1   6  10        1.48        0.75      6.45 o 
   2   6  10       73.88       56.00      7.00 o 
   3   6  10      219.47      206.27      9.20 o 
   4   6  10        3.33        4.21      5.53 o 
   5   6  10        3.45       -0.72      5.96 o 
   6   6  10       45.41       32.73      7.35 o 
   7   6  10       24.07       38.31      7.85 o 
   8   6  10       61.37       54.68      7.48 o 
  -7   7  10       16.78       17.62      6.90 o 
  -6   7  10        5.84       12.44      7.89 o 
  -5   7  10       25.32       21.38      8.23 o 
  -4   7  10       11.30       16.57      7.85 o 
  -3   7  10        8.04        8.01      4.38 o 
  -2   7  10        2.03        2.84      7.36 o 
  -1   7  10       20.99       20.74      6.87 o 
   0   7  10        0.25        1.02      4.97 o 
   1   7  10       13.47       18.15      5.01 o 
   2   7  10        5.43        4.46      5.39 o 
   3   7  10       31.78       40.75      6.69 o 
   4   7  10       17.78       17.97      6.87 o 
   5   7  10        2.38       -2.75      7.37 o 
   6   7  10        0.06        0.99      5.92 o 
  -3   8  10        0.43       -5.59      5.59 o 
  -2   8  10       13.28        0.85      5.56 o 
  -1   8  10        0.03        6.53      5.43 o 
   0   8  10       55.19       64.45      6.59 o 
   1   8  10        8.39        9.22      5.97 o 
   2   8  10        5.85       12.16      6.02 o 
   3   8  10       45.59       46.58      6.05 o 
 -13   0  11       62.81       84.22      9.47 o 
 -11   0  11        5.48       14.85      6.84 o 
  -9   0  11       58.04       62.47      6.91 o 
  -7   0  11      623.65      575.23     12.52 o 
  -5   0  11     1465.34     1459.33     17.00 o 
  -3   0  11     1008.83      994.98      7.33 o 
  -1   0  11     4027.15     4031.27     13.15 o 
   1   0  11      883.84      919.27      8.80 o 
   3   0  11      196.30      188.52      5.21 o 
   5   0  11       49.63       62.22      6.70 o 
   7   0  11      119.77      144.23      8.61 o 
   9   0  11      338.05      346.79     11.70 o 
  11   0  11        3.06        2.39      7.05 o 
 -13   1  11        0.76        8.85      6.46 o 
 -12   1  11      134.78      156.19     14.66 o 
 -11   1  11       16.88       26.78      6.28 o 
 -10   1  11       10.71       14.49      4.77 o 
  -9   1  11        1.36       -2.58      4.18 o 
  -8   1  11       46.88       39.95      4.52 o 
  -7   1  11      183.71      203.81      6.33 o 
  -6   1  11       32.34       40.32      3.85 o 
  -5   1  11       84.76       85.43      3.41 o 
  -4   1  11      513.93      509.41      5.69 o 
  -3   1  11      322.58      306.96      3.75 o 
  -2   1  11      836.32      813.69      6.18 o 
  -1   1  11      367.41      365.22      4.78 o 
   0   1  11     1207.45     1187.07      7.14 o 
   1   1  11       58.58       54.91      2.00 o 
   2   1  11     1947.19     1901.69     10.88 o 
   3   1  11      293.98      264.15      4.97 o 
   4   1  11      157.32      143.17      4.58 o 
   5   1  11      387.40      367.85      7.60 o 
   6   1  11      101.21      103.10      4.45 o 
   7   1  11       26.34       26.87      4.51 o 
   8   1  11       23.72       21.31      4.36 o 
   9   1  11       91.91       88.97      7.98 o 
  10   1  11      141.68      168.49     12.26 o 
  11   1  11       46.93       55.45      6.44 o 
  12   1  11       20.17       19.39      5.91 o 
 -12   2  11       35.01       37.37      6.54 o 
 -11   2  11       10.15        4.24      4.42 o 
 -10   2  11        1.39        0.11      4.31 o 
  -9   2  11      179.30      174.47      5.07 o 
  -8   2  11      118.53      116.94      4.33 o 
  -7   2  11       94.01       86.91      4.13 o 
  -6   2  11        0.22       -0.75      3.07 o 
  -5   2  11      373.64      355.01     10.78 o 
  -4   2  11       89.67      109.81      7.14 o 
  -3   2  11       19.75       19.09      2.52 o 
  -2   2  11      150.69      147.70      3.53 o 
  -1   2  11      532.61      545.90      5.59 o 
   0   2  11      308.24      316.34      5.23 o 
   1   2  11      751.59      714.24      8.10 o 
   2   2  11     1054.22     1043.65     10.04 o 
   3   2  11     1234.14     1196.06     15.54 o 
   4   2  11      497.34      481.33     11.01 o 
   5   2  11      421.18      379.45     10.69 o 
   6   2  11        1.67       -0.99      4.53 o 
   7   2  11      139.45      138.37      6.10 o 
   8   2  11       35.77       48.26      5.44 o 
   9   2  11       84.01       82.53      7.13 o 
  10   2  11        0.59       -3.42      5.21 o 
  11   2  11        1.72       -1.33      5.35 o 
  12   2  11       72.57       68.24      6.35 o 
 -12   3  11        7.80       -0.95      8.03 o 
 -11   3  11        2.25        2.39      3.66 o 
 -10   3  11       84.90       93.40      7.09 o 
  -9   3  11       49.09       45.77      3.98 o 
  -8   3  11      109.82      116.08      7.65 o 
  -7   3  11       15.43       13.20      3.10 o 
  -6   3  11       63.16       58.66      3.69 o 
  -5   3  11        9.07        2.53      4.04 o 
  -4   3  11      203.68      189.44      5.63 o 
  -3   3  11        0.15        0.67      3.49 o 
  -2   3  11      198.81      205.00      7.66 o 
  -1   3  11      289.73      272.94      6.26 o 
   0   3  11      259.14      277.21      9.80 o 
   1   3  11       15.23       17.46      4.06 o 
   2   3  11     1836.75     1803.43     18.73 o 
   3   3  11        3.36        3.40      5.53 o 
   4   3  11        2.38       -3.96      6.10 o 
   5   3  11      200.81      185.99      6.11 o 
   6   3  11      831.94      854.63     14.72 o 
   7   3  11        9.19       12.30      5.11 o 
   8   3  11       22.69       23.59      5.03 o 
   9   3  11       29.58       33.99      9.12 o 
  10   3  11        0.05        3.00      5.40 o 
  11   3  11        3.48        9.72      6.38 o 
 -11   4  11       11.76       22.50     15.23 o 
 -10   4  11        3.61        0.44      7.44 o 
  -9   4  11       91.68      102.84      5.83 o 
  -8   4  11        0.17        0.58      4.62 o 
  -7   4  11      165.59      152.10      6.07 o 
  -6   4  11       98.49       93.61      5.27 o 
  -5   4  11      588.76      609.72      9.43 o 
  -4   4  11       56.08       50.17      4.63 o 
  -3   4  11       13.83       16.57      3.96 o 
  -2   4  11      220.28      217.61      9.54 o 
  -1   4  11      337.62      349.28      7.22 o 
   0   4  11      158.42      135.36      5.46 o 
   1   4  11      402.21      364.59      7.46 o 
   2   4  11       44.99       44.73      7.04 o 
   3   4  11      422.65      391.77     10.97 o 
   4   4  11        5.79        5.87      5.99 o 
   5   4  11      256.11      263.84     10.32 o 
   6   4  11       92.73       79.78      7.61 o 
   7   4  11       44.60       51.59      7.01 o 
   8   4  11       30.70       32.35      5.71 o 
   9   4  11        9.74       13.54     10.58 o 
  10   4  11        0.69       -2.38      7.76 o 
 -10   5  11        2.74       -4.63      4.63 o 
  -9   5  11        2.56       -0.96      7.53 o 
  -8   5  11       39.12       43.02      5.12 o 
  -7   5  11       11.72       12.32      4.56 o 
  -6   5  11       40.39       29.19      4.41 o 
  -5   5  11      124.87      136.07      7.10 o 
  -4   5  11       42.31       39.75      8.24 o 
  -3   5  11       46.21       45.90      3.98 o 
  -2   5  11      414.54      388.40     14.67 o 
  -1   5  11       52.56       49.62      6.37 o 
   0   5  11       21.57       25.64      4.34 o 
   1   5  11       26.38       25.73      4.49 o 
   2   5  11      494.48      470.42     12.34 o 
   3   5  11        0.02        2.84      5.67 o 
   4   5  11       19.03       11.03      5.49 o 
   5   5  11       26.69       25.23      6.42 o 
   6   5  11        3.12        3.18      6.75 o 
   7   5  11        0.07       -2.83      7.01 o 
   8   5  11        5.10        5.66      6.69 o 
   9   5  11       28.03       37.13      7.75 o 
  -8   6  11        4.59        3.77      7.04 o 
  -7   6  11        1.10        4.94      9.11 o 
  -6   6  11        2.67        5.73      4.69 o 
  -5   6  11       52.64       53.92      6.85 o 
  -4   6  11       51.20       52.18      5.32 o 
  -3   6  11       15.93       26.41      3.95 o 
  -2   6  11        0.33       -1.10      3.79 o 
  -1   6  11      330.04      335.86      8.24 o 
   0   6  11       42.28       43.83      5.03 o 
   1   6  11        1.22       -0.63      5.69 o 
   2   6  11       17.53       22.86      7.37 o 
   3   6  11       87.38       90.48      7.96 o 
   4   6  11        7.13        6.58      5.93 o 
   5   6  11        0.24       -6.59      6.74 o 
   6   6  11        0.04        2.84      6.57 o 
   7   6  11        2.35        4.35      7.46 o 
   8   6  11       21.00       18.82      7.03 o 
  -6   7  11        5.71       10.34      7.05 o 
  -5   7  11       12.69       14.88      7.92 o 
  -4   7  11        1.62        8.46      7.89 o 
  -3   7  11       35.21       38.66      5.39 o 
  -2   7  11      106.27      117.37     13.12 o 
  -1   7  11        1.50        1.13      4.85 o 
   0   7  11       23.76       25.42      5.52 o 
   1   7  11        1.79       -2.17      5.30 o 
   2   7  11       18.12       19.75      6.62 o 
   3   7  11        2.44        8.67      6.20 o 
   4   7  11       48.97       68.29      8.44 o 
   5   7  11        8.92        5.93      5.95 o 
  -1   8  11       32.41       28.72      5.65 o 
   0   8  11        0.81        3.14      5.38 o 
 -12   0  12       39.80       37.15      7.65 o 
 -10   0  12      201.91      223.10     10.01 o 
  -8   0  12       83.05       86.99      7.30 o 
  -6   0  12      620.88      623.43     12.88 o 
  -4   0  12      460.31      455.68     10.37 o 
  -2   0  12      591.86      575.09      8.49 o 
   0   0  12     1959.77     1996.39     10.03 o 
   2   0  12     3630.48     3605.43     28.77 o 
   4   0  12        7.63        9.82      3.75 o 
   6   0  12      280.34      292.98     10.26 o 
   8   0  12      262.20      240.68     10.06 o 
  10   0  12       36.05       22.87      6.85 o 
 -12   1  12        7.16       26.25      5.32 o 
 -11   1  12       42.64       42.10      5.39 o 
 -10   1  12       72.73       89.12      5.65 o 
  -9   1  12      125.92      132.34      6.02 o 
  -8   1  12      224.93      217.14      6.69 o 
  -7   1  12      268.68      248.23     15.19 o 
  -6   1  12      375.36      394.94      7.68 o 
  -5   1  12        5.91        3.71      2.83 o 
  -4   1  12       96.81       96.37      3.44 o 
  -3   1  12      172.53      160.89      3.82 o 
  -2   1  12      284.08      261.35      3.71 o 
  -1   1  12       12.42        8.91      2.14 o 
   0   1  12      322.64      349.64      4.23 o 
   1   1  12     2323.78     2331.17     10.95 o 
   2   1  12        3.19        4.69      2.27 o 
   3   1  12      624.83      579.41      7.85 o 
   4   1  12       21.90       23.01      3.40 o 
   5   1  12      311.13      335.35      6.01 o 
   6   1  12      339.44      337.29      6.19 o 
   7   1  12      128.38      108.85      5.76 o 
   8   1  12       10.67        4.27      4.53 o 
   9   1  12       18.98       22.37      7.02 o 
  10   1  12        6.36        9.33      5.89 o 
  11   1  12      165.50      194.91     18.90 o 
 -12   2  12       14.79       12.16      5.24 o 
 -11   2  12        0.04       -2.82      4.53 o 
 -10   2  12       80.64       83.32      5.61 o 
  -9   2  12      223.87      241.14      7.16 o 
  -8   2  12       22.26       24.18      3.46 o 
  -7   2  12      147.99      155.97      4.56 o 
  -6   2  12     1140.90     1123.66      9.62 o 
  -5   2  12      124.40      130.18      7.20 o 
  -4   2  12       18.47       17.31      2.84 o 
  -3   2  12      273.86      271.07      6.60 o 
  -2   2  12      278.26      259.17      6.36 o 
  -1   2  12      160.43      170.47      3.86 o 
   0   2  12       22.63       32.59      3.28 o 
   1   2  12      183.21      194.59      4.09 o 
   2   2  12      598.11      633.45     13.52 o 
   3   2  12       52.02       46.72      6.30 o 
   4   2  12      529.71      514.85     11.68 o 
   5   2  12       80.75       84.76      6.75 o 
   6   2  12       22.37       20.51      6.54 o 
   7   2  12      297.92      301.92     14.43 o 
   8   2  12      431.69      422.34      9.24 o 
   9   2  12       22.35       21.90     11.67 o 
  10   2  12        0.69       -4.12      4.95 o 
  11   2  12        4.74        2.80      6.13 o 
 -11   3  12        4.18       -0.33      9.23 o 
 -10   3  12       39.89       35.20      5.13 o 
  -9   3  12       21.91       26.89      4.17 o 
  -8   3  12        8.96        9.58      4.53 o 
  -7   3  12      371.71      403.68      8.31 o 
  -6   3  12        3.72        0.83      3.97 o 
  -5   3  12      501.84      494.56      8.45 o 
  -4   3  12        8.88        9.93      4.05 o 
  -3   3  12      154.14      152.25     10.67 o 
  -2   3  12       22.75       15.13      3.86 o 
  -1   3  12      189.05      190.73      6.12 o 
   0   3  12        0.45       -2.93      3.79 o 
   1   3  12        0.07        3.38      4.01 o 
   2   3  12        1.52        6.33      3.95 o 
   3   3  12       10.14       20.31      5.93 o 
   4   3  12        0.03       -0.41      6.16 o 
   5   3  12      521.82      520.56     12.69 o 
   6   3  12       80.10       89.70      7.57 o 
   7   3  12       86.69       88.50      5.98 o 
   8   3  12       36.26       33.28      5.10 o 
   9   3  12      289.09      295.21     13.18 o 
  10   3  12        8.72        8.20      5.22 o 
  11   3  12        0.20        3.70      6.04 o 
 -10   4  12        5.13        4.81      4.99 o 
  -9   4  12        2.53        5.12      4.70 o 
  -8   4  12       67.57       73.99      6.60 o 
  -7   4  12        0.28        0.17      4.18 o 
  -6   4  12      366.20      343.44     18.43 o 
  -5   4  12        8.72       12.70      4.71 o 
  -4   4  12       22.36       23.70      4.45 o 
  -3   4  12       31.53       39.41      4.70 o 
  -2   4  12      235.58      226.34      6.44 o 
  -1   4  12      224.42      195.52     14.85 o 
   0   4  12       16.01       18.84      4.10 o 
   1   4  12       78.43       66.59      4.82 o 
   2   4  12       42.86       43.09      6.34 o 
   3   4  12       58.57       37.70      6.51 o 
   4   4  12       25.63       15.63      6.24 o 
   5   4  12        8.12        4.35      5.69 o 
   6   4  12        0.23       -0.98      6.39 o 
   7   4  12       99.17      101.74      8.49 o 
   8   4  12      205.76      224.09     11.23 o 
   9   4  12        0.84        8.70      7.61 o 
  10   4  12       12.52        4.85      9.54 o 
  -9   5  12       18.19       14.65      8.71 o 
  -8   5  12        0.03        1.65      4.59 o 
  -7   5  12       29.75       30.28      4.71 o 
  -6   5  12        0.16        4.68      4.30 o 
  -5   5  12       41.35       31.35      4.77 o 
  -4   5  12       71.27       58.53      5.36 o 
  -3   5  12      251.06      253.56      5.82 o 
  -2   5  12       68.81       72.18      5.34 o 
  -1   5  12      103.98       88.00      9.55 o 
   0   5  12       21.13       20.94      4.53 o 
   1   5  12      136.77      143.50     12.45 o 
   2   5  12       38.99       30.77      7.13 o 
   3   5  12        0.31        2.76      6.38 o 
   4   5  12       21.20       25.49      6.00 o 
   5   5  12        3.42        3.00      6.64 o 
   6   5  12       76.77       57.77      8.16 o 
   7   5  12        0.54        0.50      6.75 o 
   8   5  12        6.28        5.79      5.97 o 
   9   5  12       68.49       77.06      9.23 o 
  -8   6  12        3.04        8.04      5.29 o 
  -7   6  12        7.36        5.82      4.55 o 
  -6   6  12       29.08       26.83      4.68 o 
  -5   6  12        1.32        2.65      8.44 o 
  -4   6  12        7.52        4.67      4.35 o 
  -3   6  12       26.86       28.96      4.24 o 
  -2   6  12      239.48      245.72      6.05 o 
  -1   6  12        5.19        7.45      4.60 o 
   0   6  12       36.17       32.84      4.91 o 
   1   6  12        1.42       -6.94      6.94 o 
   2   6  12       52.71       56.81      7.09 o 
   3   6  12        8.53       12.71      7.37 o 
   4   6  12        1.29        4.62      5.96 o 
   5   6  12        1.10       -2.28      7.23 o 
   6   6  12       17.57       30.02      7.72 o 
   7   6  12        3.87        0.11      6.72 o 
  -5   7  12        9.33        1.69      7.02 o 
  -4   7  12        0.37        0.14      6.91 o 
  -3   7  12      109.71       85.49      8.08 o 
  -2   7  12        1.36        1.33      7.56 o 
  -1   7  12        3.56        1.76      4.77 o 
   0   7  12        0.64        0.27      4.73 o 
   1   7  12       38.56       36.81      5.33 o 
   2   7  12       10.51       10.85      6.08 o 
   3   7  12        9.10       12.66      7.10 o 
   4   7  12        0.59        1.33      7.59 o 
 -11   0  13       43.96       43.39      6.89 o 
  -9   0  13       70.28       69.47      7.62 o 
  -7   0  13        0.12       10.56      5.87 o 
  -5   0  13      705.59      674.99     13.08 o 
  -3   0  13      143.13      135.26      6.79 o 
  -1   0  13      352.57      391.26      5.55 o 
   1   0  13        5.52        9.03      2.93 o 
   3   0  13      605.02      612.76      8.53 o 
   5   0  13      408.77      414.63     11.92 o 
   7   0  13      195.69      190.52      9.66 o 
   9   0  13       16.18        9.10      6.77 o 
  11   0  13       21.46       10.13      7.15 o 
 -12   1  13       62.90      100.97     10.35 o 
 -11   1  13        4.62        8.06      5.68 o 
 -10   1  13      112.56      120.08     12.98 o 
  -9   1  13       32.05       43.92      4.88 o 
  -8   1  13       18.74       29.25      7.21 o 
  -7   1  13       80.50       92.75      5.30 o 
  -6   1  13      124.58      121.24     11.22 o 
  -5   1  13        2.99       -3.35      3.84 o 
  -4   1  13       15.03       18.13      2.98 o 
  -3   1  13       45.24       48.09      3.06 o 
  -2   1  13       51.48       40.93      2.48 o 
  -1   1  13      384.37      372.52      4.47 o 
   0   1  13      590.28      595.34      7.14 o 
   1   1  13     1256.31     1242.62      8.09 o 
   2   1  13        0.33        4.51      2.36 o 
   3   1  13       12.28       11.19      3.35 o 
   4   1  13     1170.66     1176.93     16.88 o 
   5   1  13       65.00       54.73      3.86 o 
   6   1  13        0.01        2.26      3.65 o 
   7   1  13       19.94       14.36      4.75 o 
   8   1  13      405.79      422.00     13.32 o 
   9   1  13      125.08      124.72      9.37 o 
  10   1  13        8.86        9.74     11.01 o 
  11   1  13       11.89       18.54      6.64 o 
 -11   2  13       46.92       54.26      5.46 o 
 -10   2  13       37.40       49.25      5.89 o 
  -9   2  13        4.81        2.89     10.89 o 
  -8   2  13      227.34      238.90      6.99 o 
  -7   2  13      434.56      441.96      8.44 o 
  -6   2  13        3.21        3.91      3.12 o 
  -5   2  13      154.32      142.11      4.30 o 
  -4   2  13       14.79       13.57      3.03 o 
  -3   2  13      651.59      649.24      6.79 o 
  -2   2  13       50.27       43.30      3.09 o 
  -1   2  13        1.94        2.13      2.61 o 
   0   2  13      794.41      778.06      7.11 o 
   1   2  13      166.91      176.54      6.95 o 
   2   2  13      620.74      651.75     24.63 o 
   3   2  13      289.28      317.64      9.76 o 
   4   2  13        2.68        5.65      5.74 o 
   5   2  13        5.44       -5.29      6.32 o 
   6   2  13        0.51        3.40      4.24 o 
   7   2  13      429.47      423.04      8.07 o 
   8   2  13      151.21      154.89      7.07 o 
   9   2  13       20.44       12.91      5.25 o 
  10   2  13        2.82       -0.74      5.77 o 
 -11   3  13        1.11       18.72      8.44 o 
 -10   3  13       20.25       25.42      6.73 o 
  -9   3  13        9.16       12.70      4.36 o 
  -8   3  13      176.27      161.50      6.45 o 
  -7   3  13       32.49       29.52      4.47 o 
  -6   3  13        2.79       -1.02      4.23 o 
  -5   3  13        5.09        8.52      4.30 o 
  -4   3  13      624.77      557.04      8.88 o 
  -3   3  13       95.40       83.29      4.84 o 
  -2   3  13      101.82       90.51      4.81 o 
  -1   3  13      102.29       97.02      4.99 o 
   0   3  13       95.93       89.08      4.86 o 
   1   3  13      157.23      174.49      5.90 o 
   2   3  13        0.40        1.52      5.61 o 
   3   3  13       11.83       13.44      6.00 o 
   4   3  13       13.26       11.99      6.18 o 
   5   3  13       11.65       16.87      5.94 o 
   6   3  13      251.03      247.32     10.53 o 
   7   3  13       14.41        5.18      5.85 o 
   8   3  13      160.12      143.47      6.76 o 
   9   3  13       10.13       17.91      5.89 o 
  10   3  13       98.29      112.87      7.58 o 
 -10   4  13        0.49       -3.42      4.70 o 
  -9   4  13        6.18        8.23      4.53 o 
  -8   4  13       53.49       60.60      5.76 o 
  -7   4  13      258.73      261.47      7.48 o 
  -6   4  13       15.81       24.24      6.66 o 
  -5   4  13       45.37       60.33      8.79 o 
  -4   4  13        8.03        2.71      4.66 o 
  -3   4  13      687.65      661.76      9.97 o 
  -2   4  13       61.27       61.10      5.19 o 
  -1   4  13       70.01       68.89      5.13 o 
   0   4  13        0.40       -1.99      4.06 o 
   1   4  13      254.35      274.84      7.07 o 
   2   4  13       51.44       49.41      6.99 o 
   3   4  13      147.24      137.28      8.55 o 
   4   4  13        8.22       -0.64      6.15 o 
   5   4  13        0.00       -3.21      6.19 o 
   6   4  13        5.05        5.62      6.87 o 
   7   4  13      167.04      177.81     10.38 o 
   8   4  13       48.54       55.65      8.01 o 
   9   4  13        0.00        8.23      7.03 o 
  -9   5  13       12.11        7.07      5.37 o 
  -8   5  13       46.73       38.32      7.40 o 
  -7   5  13       38.79       51.71      5.65 o 
  -6   5  13       33.63       45.72      5.46 o 
  -5   5  13        4.40        3.07      4.82 o 
  -4   5  13       23.91       19.04      5.94 o 
  -3   5  13       26.13       14.59      4.40 o 
  -2   5  13        0.11        2.98      4.57 o 
  -1   5  13       23.66       37.76      4.85 o 
   0   5  13      251.29      247.64      7.10 o 
   1   5  13       50.05       41.78      5.26 o 
   2   5  13       68.03       52.77      6.82 o 
   3   5  13        8.34       13.24      6.77 o 
   4   5  13       48.92       41.68      6.58 o 
   5   5  13        0.05       -2.23      7.56 o 
   6   5  13        5.91       10.91      6.31 o 
   7   5  13       69.98       62.51      8.26 o 
   8   5  13        0.07       -2.98      7.86 o 
  -7   6  13       43.13       41.68      5.81 o 
  -6   6  13        2.56        2.96      5.46 o 
  -5   6  13        6.72        1.09      4.09 o 
  -4   6  13        3.97        3.23      4.33 o 
  -3   6  13        5.43        9.69      4.79 o 
  -2   6  13       21.32       18.16      5.14 o 
  -1   6  13       46.38       42.32      4.98 o 
   0   6  13       11.88       14.62      4.98 o 
   1   6  13        5.81        0.62      6.03 o 
   2   6  13        0.38        4.59      7.05 o 
   3   6  13       74.97       73.46      8.69 o 
   4   6  13        4.75       12.25      6.22 o 
   5   6  13       20.94       15.72      7.42 o 
   6   6  13       53.59       65.80      9.33 o 
  -4   7  13        0.38        1.50      6.29 o 
  -3   7  13        6.07        2.56      6.05 o 
  -2   7  13        0.04        6.74      5.43 o 
  -1   7  13        7.31        9.73      5.76 o 
   0   7  13       15.90       11.83      8.54 o 
   1   7  13        6.25       -1.05      7.75 o 
   2   7  13        3.24        9.50      7.80 o 
   3   7  13       14.68       15.31      7.70 o 
 -10   0  14       31.08       44.21      7.11 o 
  -8   0  14      342.54      381.00     11.71 o 
  -6   0  14      168.49      152.57      8.01 o 
  -4   0  14     3361.31     3344.67     26.84 o 
  -2   0  14       22.99       37.57      6.01 o 
   0   0  14        2.77        4.59      3.34 o 
   2   0  14     4027.96     3889.74     26.65 o 
   4   0  14        8.17       11.34      4.14 o 
   6   0  14      687.55      710.14     15.71 o 
   8   0  14      151.98      184.91     10.44 o 
  10   0  14       44.40       53.29      8.42 o 
 -11   1  14       13.69       16.11     10.76 o 
 -10   1  14        0.27        2.17      4.61 o 
  -9   1  14       43.53       57.46      5.14 o 
  -8   1  14        0.07        8.93      4.59 o 
  -7   1  14       73.09       82.18      5.09 o 
  -6   1  14       33.27       34.54      4.69 o 
  -5   1  14      160.87      165.25      5.76 o 
  -4   1  14      101.38       96.92      4.88 o 
  -3   1  14      285.08      282.15      6.80 o 
  -2   1  14       66.61       62.96      2.77 o 
  -1   1  14       64.20       61.16      2.80 o 
   0   1  14        2.73        5.83      2.45 o 
   1   1  14      666.43      711.68      6.37 o 
   2   1  14      354.36      330.83      9.55 o 
   3   1  14      888.06      851.22      8.64 o 
   4   1  14        6.74        5.25      3.34 o 
   5   1  14      151.91      156.64      4.97 o 
   6   1  14      118.40      117.63      6.82 o 
   7   1  14      200.50      225.90     10.93 o 
   8   1  14       28.86       26.18      7.15 o 
   9   1  14        0.04        0.50      7.49 o 
  10   1  14       46.11       46.05     10.55 o 
 -11   2  14        1.12        4.37      8.38 o 
 -10   2  14       10.47       10.24      8.33 o 
  -9   2  14        0.10        4.63      4.45 o 
  -8   2  14       22.62       19.28      4.51 o 
  -7   2  14        0.39        3.23      3.85 o 
  -6   2  14       74.25       83.31      5.17 o 
  -5   2  14       33.12       35.06      3.25 o 
  -4   2  14      279.28      260.30      5.81 o 
  -3   2  14      221.48      216.11      5.33 o 
  -2   2  14       51.28       50.71      3.17 o 
  -1   2  14       43.02       32.79      4.16 o 
   0   2  14      396.66      358.12      7.12 o 
   1   2  14      549.99      521.94     23.78 o 
   2   2  14      495.22      456.71     12.88 o 
   3   2  14       28.59       38.22      5.88 o 
   4   2  14      109.06      117.33      5.73 o 
   5   2  14        6.33        3.57      4.18 o 
   6   2  14      157.81      141.48      6.51 o 
   7   2  14       14.93       14.18      5.10 o 
   8   2  14        6.93       -0.61      5.31 o 
   9   2  14       28.06       27.38      5.71 o 
  10   2  14      102.50       97.44      7.66 o 
 -10   3  14        1.06       10.07      7.68 o 
  -9   3  14        3.17        4.51      7.16 o 
  -8   3  14        6.29        1.31      4.05 o 
  -7   3  14        8.22        7.86      5.44 o 
  -6   3  14       15.72       12.31      4.09 o 
  -5   3  14      157.40      168.52     10.10 o 
  -4   3  14       32.95       29.47      5.03 o 
  -3   3  14       30.31       27.30      4.18 o 
  -2   3  14       23.42       26.25      4.48 o 
  -1   3  14      784.36      799.33     10.41 o 
   0   3  14       38.53       32.72      4.47 o 
   1   3  14       21.78       17.03      4.05 o 
   2   3  14        1.16        5.40      5.12 o 
   3   3  14      241.77      258.06      9.92 o 
   4   3  14        0.60       -0.60      6.53 o 
   5   3  14       17.51       10.24      6.10 o 
   6   3  14       25.88       20.41      6.61 o 
   7   3  14       14.78       13.99      7.10 o 
   8   3  14       51.43       53.01      5.67 o 
   9   3  14      133.66      120.66      9.56 o 
  -9   4  14        0.02       -3.82      4.87 o 
  -8   4  14        2.47        4.59      4.89 o 
  -7   4  14        1.28        8.92      4.79 o 
  -6   4  14        0.36        2.50      4.46 o 
  -5   4  14       46.82       39.37      5.20 o 
  -4   4  14       51.05       50.69      5.10 o 
  -3   4  14       33.82       42.52      4.95 o 
  -2   4  14      332.36      309.21      7.55 o 
  -1   4  14        6.12        0.65      4.58 o 
   0   4  14       94.63       95.95      5.35 o 
   1   4  14       21.14       15.32      4.60 o 
   2   4  14       54.05       45.19      6.84 o 
   3   4  14      154.90      144.44      8.75 o 
   4   4  14       44.52       49.43      7.31 o 
   5   4  14       34.37       20.87      6.94 o 
   6   4  14        1.96        1.70      5.89 o 
   7   4  14       37.06       30.95      6.82 o 
   8   4  14        6.76        9.71      7.39 o 
  -8   5  14        0.32        3.33      5.79 o 
  -7   5  14       56.49       65.14      6.22 o 
  -6   5  14       11.71       27.41      5.25 o 
  -5   5  14       58.82       55.40      5.51 o 
  -4   5  14       35.10       28.44      5.00 o 
  -3   5  14       20.19       26.54      4.50 o 
  -2   5  14        0.75        5.53      4.42 o 
  -1   5  14      163.45      150.64      6.40 o 
   0   5  14        1.12       -2.34      4.27 o 
   1   5  14       35.00       38.63      5.18 o 
   2   5  14       69.60       85.63      8.32 o 
   3   5  14      141.70      128.72      8.63 o 
   4   5  14       17.25       12.31      6.43 o 
   5   5  14        6.52        4.12      7.33 o 
   6   5  14       18.86       18.17      8.05 o 
   7   5  14       17.79       20.28      7.54 o 
  -6   6  14        0.43       -2.25      4.69 o 
  -5   6  14        1.31        2.31      5.49 o 
  -4   6  14       17.98       26.47      7.21 o 
  -3   6  14        0.62        8.85      4.77 o 
  -2   6  14       30.54       25.06      4.38 o 
  -1   6  14        6.43        9.20      4.66 o 
   0   6  14        2.08        3.08      4.90 o 
   1   6  14       38.41       43.37      8.08 o 
   2   6  14       47.85       49.98      7.61 o 
   3   6  14        2.73       -1.29      6.37 o 
   4   6  14        7.21        4.32      5.82 o 
   5   6  14        0.09        1.56      6.75 o 
  -1   7  14       23.97       17.25      6.88 o 
   0   7  14       18.88       13.21      5.09 o 
  -9   0  15        0.07        9.91      5.71 o 
  -7   0  15       86.10      101.37      7.36 o 
  -5   0  15      608.53      612.69     13.22 o 
  -3   0  15        0.46        2.80      5.45 o 
  -1   0  15      676.40      661.70     12.64 o 
   1   0  15       61.79       61.83      4.51 o 
   3   0  15        3.30        1.41      3.73 o 
   5   0  15      177.34      163.63      9.05 o 
   7   0  15       18.39       21.60      7.23 o 
   9   0  15      263.17      255.21     11.50 o 
 -10   1  15       29.06       51.65     10.80 o 
  -9   1  15       10.58       13.31      7.62 o 
  -8   1  15        2.73        6.26      4.92 o 
  -7   1  15        0.10       -1.70      4.34 o 
  -6   1  15      440.34      428.88      8.31 o 
  -5   1  15       15.00       14.91      4.34 o 
  -4   1  15        0.90        4.21      4.36 o 
  -3   1  15      468.04      455.16      7.84 o 
  -2   1  15      227.80      217.03     12.06 o 
  -1   1  15       92.44       93.59      3.18 o 
   0   1  15       60.16       54.64      3.47 o 
   1   1  15      407.65      397.14      5.18 o 
   2   1  15      450.25      436.02      6.44 o 
   3   1  15       58.92       57.04      3.82 o 
   4   1  15       47.73       59.61      3.96 o 
   5   1  15       70.52       66.65      4.89 o 
   6   1  15       47.32       54.09      7.74 o 
   7   1  15       31.01       30.82      7.21 o 
   8   1  15      231.18      224.22     11.68 o 
   9   1  15       27.68       24.60      7.85 o 
 -10   2  15       28.61       39.17      5.18 o 
  -9   2  15       44.75       59.04      5.38 o 
  -8   2  15       43.86       49.22      6.76 o 
  -7   2  15       23.04       26.32      6.55 o 
  -6   2  15        9.74        6.13      5.52 o 
  -5   2  15       16.70       15.21      6.54 o 
  -4   2  15      332.13      317.81      7.00 o 
  -3   2  15       42.21       43.50      4.41 o 
  -2   2  15       69.52       65.51      4.44 o 
  -1   2  15      318.60      326.23      6.28 o 
   0   2  15      226.02      208.20      4.90 o 
   1   2  15      358.40      374.70      7.67 o 
   2   2  15      154.25      155.68      4.94 o 
   3   2  15      753.82      721.26     15.06 o 
   4   2  15      119.33      118.96      5.87 o 
   5   2  15      242.97      252.14      7.26 o 
   6   2  15       45.56       49.24      4.94 o 
   7   2  15       61.48       53.35      5.42 o 
   8   2  15       49.48       52.59      6.24 o 
   9   2  15       25.93       29.04      5.74 o 
  -8   3  15        5.39        7.26      6.02 o 
  -7   3  15        0.42        5.79      6.98 o 
  -6   3  15        4.15        3.02      4.18 o 
  -5   3  15       84.30       81.60      9.50 o 
  -4   3  15       75.53       62.48      7.05 o 
  -3   3  15        3.35        4.92      7.12 o 
  -2   3  15      100.76       82.00      5.00 o 
  -1   3  15       73.61       60.01      4.70 o 
   0   3  15       74.10       69.70      5.10 o 
   1   3  15       83.52       91.48     16.93 o 
   2   3  15      710.41      694.23     14.32 o 
   3   3  15       23.11       19.01      5.81 o 
   4   3  15       83.51       75.13      8.06 o 
   5   3  15        5.07        7.29      6.62 o 
   6   3  15       51.48       49.71      6.98 o 
   7   3  15        0.54       -0.18      4.40 o 
   8   3  15        5.36        6.54      5.28 o 
  -8   4  15        5.52        9.34      5.77 o 
  -7   4  15       35.65       49.68      5.57 o 
  -6   4  15       34.09       35.12      5.00 o 
  -5   4  15       23.38       16.65      6.00 o 
  -4   4  15        0.14       -3.93      3.93 o 
  -3   4  15      113.40      111.08      5.61 o 
  -2   4  15       36.77       31.94      4.75 o 
  -1   4  15        0.23       -4.39      4.39 o 
   0   4  15        0.31        2.32      4.11 o 
   1   4  15      325.51      367.50      8.39 o 
   2   4  15        9.13       12.35      6.46 o 
   3   4  15       93.64       97.71      7.76 o 
   4   4  15        1.96        6.82      6.90 o 
   5   4  15       61.37       70.81      8.49 o 
   6   4  15       32.57       26.16      7.20 o 
   7   4  15       25.31       29.54      7.49 o 
  -7   5  15        2.82        8.36      5.13 o 
  -6   5  15       77.36       84.02      5.52 o 
  -5   5  15        0.06       -1.20      4.53 o 
  -4   5  15        0.04       -1.02      4.46 o 
  -3   5  15        2.63        4.20      4.85 o 
  -2   5  15       31.67       34.88      5.14 o 
  -1   5  15       29.44       31.76      4.78 o 
   0   5  15       22.56       20.58      4.59 o 
   1   5  15        5.39        8.04      5.69 o 
   2   5  15       71.30       98.01      7.85 o 
   3   5  15       53.39       69.90      7.98 o 
   4   5  15       28.03       24.70      7.56 o 
   5   5  15       26.32       30.04      8.05 o 
   6   5  15       58.78       63.60      9.17 o 
  -4   6  15        0.26       -0.78      4.48 o 
  -3   6  15        9.17        9.40      4.40 o 
  -2   6  15        3.60        3.18      4.90 o 
  -1   6  15       17.43       19.50      7.03 o 
   0   6  15        0.61       -0.23      4.86 o 
   1   6  15       16.28       16.69      7.72 o 
   2   6  15       21.69       25.35      7.09 o 
   3   6  15        3.02       -1.94      6.60 o 
 -10   0  16       37.83       55.62      6.82 o 
  -8   0  16       11.84        7.95      5.80 o 
  -6   0  16        0.31       -1.97      5.44 o 
  -4   0  16      222.60      235.62      9.50 o 
  -2   0  16     1511.92     1413.22     18.40 o 
   0   0  16       42.08       38.77      4.13 o 
   2   0  16        0.24       -3.09      5.46 o 
   4   0  16        9.22        7.15      3.75 o 
   6   0  16       70.65       76.89      7.92 o 
   8   0  16      273.27      262.17     12.06 o 
 -10   1  16        0.02       13.54     10.69 o 
  -9   1  16        0.21        3.84      8.23 o 
  -8   1  16       10.83       13.28      6.90 o 
  -7   1  16       29.69       27.25      4.65 o 
  -6   1  16       65.38       63.19      4.92 o 
  -5   1  16        4.75        5.83      4.24 o 
  -4   1  16      114.05      104.81      5.19 o 
  -3   1  16      784.37      804.15     10.42 o 
  -2   1  16      249.46      241.14      6.37 o 
  -1   1  16       60.19       54.84      3.58 o 
   0   1  16       26.73       22.55      3.21 o 
   1   1  16       46.07       50.43      3.04 o 
   2   1  16       34.05       33.87      4.33 o 
   3   1  16       10.83        9.52      3.94 o 
   4   1  16       66.42       57.15      4.95 o 
   5   1  16        0.07       -0.06      4.09 o 
   6   1  16       65.42       54.13      7.66 o 
   7   1  16       72.12       86.37      9.03 o 
   8   1  16       21.43       27.22      8.61 o 
   9   1  16        4.92       14.26      6.62 o 
  -9   2  16        3.64        8.97     11.91 o 
  -8   2  16        4.35        2.91      4.09 o 
  -7   2  16       25.39       21.51      6.42 o 
  -6   2  16       84.94       83.80      7.52 o 
  -5   2  16       54.98       62.35      7.75 o 
  -4   2  16       40.43       35.39      6.39 o 
  -3   2  16       21.93        8.15      5.94 o 
  -2   2  16       59.41       53.43      4.43 o 
  -1   2  16       44.55       43.39      3.56 o 
   0   2  16       71.96       60.80      3.70 o 
   1   2  16       67.81       75.47      4.08 o 
   2   2  16       74.79       76.88      5.01 o 
   3   2  16       25.82       27.37      4.60 o 
   4   2  16      296.40      263.96      7.45 o 
   5   2  16       19.11       21.89      4.71 o 
   6   2  16        0.20        1.81      4.48 o 
   7   2  16       83.98       89.89     12.88 o 
   8   2  16       21.87       22.94      8.06 o 
  -8   3  16        0.08       -1.75      7.68 o 
  -7   3  16       85.65       96.15      8.17 o 
  -6   3  16       35.09       36.72      7.14 o 
  -5   3  16       12.56       10.48      3.83 o 
  -4   3  16       26.59       28.71      4.42 o 
  -3   3  16        8.63        4.65      4.11 o 
  -2   3  16        0.56        2.50      3.90 o 
  -1   3  16      113.04      111.25      5.40 o 
   0   3  16       14.71       19.09      4.57 o 
   1   3  16      146.44      147.99     15.88 o 
   2   3  16       34.80       28.92      6.47 o 
   3   3  16      102.28      107.23      8.63 o 
   4   3  16       35.24       41.98      7.59 o 
   5   3  16      235.93      258.14      7.88 o 
   6   3  16        7.45        8.84      5.09 o 
   7   3  16        3.55        9.46      8.60 o 
   8   3  16       54.62       70.19      6.60 o 
  -7   4  16        6.57        9.91      5.20 o 
  -6   4  16       58.61       59.27      5.47 o 
  -5   4  16       39.05       31.54      5.01 o 
  -4   4  16        5.31        3.54      4.51 o 
  -3   4  16        0.05       -0.89      4.52 o 
  -2   4  16        8.19        7.52      4.39 o 
  -1   4  16        9.32        1.45      5.36 o 
   0   4  16       51.09       54.51      5.00 o 
   1   4  16      126.49      153.74     13.18 o 
   2   4  16       11.80       -2.00      6.56 o 
   3   4  16       77.66       64.06      8.06 o 
   4   4  16      108.36      129.81      9.46 o 
   5   4  16        1.94        9.11      7.18 o 
   6   4  16       27.49       39.43      7.92 o 
  -6   5  16        3.79       -7.04      9.35 o 
  -5   5  16        0.00       -6.04      6.04 o 
  -4   5  16        1.13       -0.30      4.79 o 
  -3   5  16       42.27       41.16      5.14 o 
  -2   5  16        8.68        0.45      5.09 o 
  -1   5  16        2.66       -2.03      4.44 o 
   0   5  16       55.78       61.01      7.77 o 
   1   5  16       48.59       38.57      7.55 o 
   2   5  16      108.87      109.35      8.95 o 
   3   5  16       21.43       14.77      7.41 o 
   4   5  16        0.24       -6.09      7.37 o 
   5   5  16        3.18       17.01      8.45 o 
  -2   6  16       26.09       30.53      7.09 o 
  -1   6  16        4.25        9.42     10.21 o 
   0   6  16       25.53       38.19      6.06 o 
   1   6  16       66.37       81.03      8.03 o 
  -9   0  17       49.21       43.92      7.35 o 
  -7   0  17       32.70       25.78      6.71 o 
  -5   0  17        9.18       16.10      6.24 o 
  -3   0  17      337.63      294.04     10.52 o 
  -1   0  17      970.29      945.05     15.86 o 
   1   0  17       20.46       21.88      4.20 o 
   3   0  17      161.94      138.64      8.79 o 
   5   0  17       21.89       20.59      7.50 o 
   7   0  17       27.20       34.25      7.02 o 
  -9   1  17       25.07       18.81      4.99 o 
  -8   1  17       12.69        1.38      4.20 o 
  -7   1  17       16.96        5.40      4.79 o 
  -6   1  17        1.30       -4.30      5.54 o 
  -5   1  17      118.20      125.59      5.86 o 
  -4   1  17      295.38      293.27      7.44 o 
  -3   1  17      112.09      114.76      5.49 o 
  -2   1  17      224.63      235.74      7.74 o 
  -1   1  17        3.37        6.67      4.16 o 
   0   1  17      189.72      182.32      5.13 o 
   1   1  17        1.24        6.35      3.25 o 
   2   1  17      276.17      263.52      8.97 o 
   3   1  17       51.21       50.60      4.81 o 
   4   1  17       41.80       46.89      4.81 o 
   5   1  17      189.27      178.42      6.59 o 
   6   1  17        0.37       -1.84      6.83 o 
   7   1  17        8.75       13.65      7.59 o 
   8   1  17       15.93       23.69      7.34 o 
  -8   2  17        0.44        3.20      5.99 o 
  -7   2  17       63.52       68.66      8.50 o 
  -6   2  17       34.52       48.42      7.97 o 
  -5   2  17       49.48       67.84      8.05 o 
  -4   2  17      328.95      321.85     11.33 o 
  -3   2  17        3.68        2.27      5.60 o 
  -2   2  17        2.45        0.94      6.21 o 
  -1   2  17       20.31       16.22      3.91 o 
   0   2  17        0.03       -0.71      3.13 o 
   1   2  17       30.60       30.06      3.76 o 
   2   2  17        1.91        3.00      4.20 o 
   3   2  17      261.78      244.43      7.13 o 
   4   2  17      123.35      109.44      5.68 o 
   5   2  17        0.06       -0.65      4.58 o 
   6   2  17       18.11       21.99      5.22 o 
   7   2  17       63.69       57.95      7.89 o 
  -7   3  17        4.00        4.73      7.33 o 
  -6   3  17        1.13        8.17      6.01 o 
  -5   3  17       17.02       12.21      6.22 o 
  -4   3  17       34.67       29.88      7.22 o 
  -3   3  17       10.33       13.84      4.42 o 
  -2   3  17       35.28       41.05      5.00 o 
  -1   3  17        0.15       -3.04      5.17 o 
   0   3  17       81.03       86.63      5.47 o 
   1   3  17        0.24        4.04      4.55 o 
   2   3  17      185.47      163.88      9.07 o 
   3   3  17       49.32       57.79      5.16 o 
   4   3  17       11.45       17.39      4.63 o 
   5   3  17       36.28       32.61      5.31 o 
   6   3  17       86.87       84.94      6.76 o 
  -6   4  17        6.37        0.98      4.40 o 
  -5   4  17       37.19       36.99      4.80 o 
  -4   4  17        1.39        1.78      4.84 o 
  -3   4  17       35.01       33.43      4.49 o 
  -2   4  17        6.39        2.21      4.46 o 
  -1   4  17        3.61        0.61      4.68 o 
   0   4  17        2.18        3.53      4.44 o 
   1   4  17       83.82       94.58      7.26 o 
   2   4  17        0.40       -2.46      5.24 o 
   3   4  17       16.38        7.91      5.77 o 
   4   4  17       64.18       66.75      7.44 o 
   5   4  17       39.89       57.32      8.10 o 
  -4   5  17       89.15       94.23      6.41 o 
  -3   5  17        0.32        2.04      4.76 o 
  -2   5  17       13.24       10.48      5.38 o 
  -1   5  17        0.53        3.42      5.01 o 
   0   5  17        0.21        5.88      6.79 o 
   1   5  17        3.36        8.56      7.43 o 
   2   5  17        0.37        2.26      7.00 o 
   3   5  17       12.26        6.61      6.32 o 
  -8   0  18        3.76       -6.18      6.18 o 
  -6   0  18       13.47       14.10      6.57 o 
  -4   0  18      109.83      101.13      7.86 o 
  -2   0  18      179.86      188.37      8.59 o 
   0   0  18      134.17      148.54      5.90 o 
   2   0  18      458.82      456.70     12.98 o 
   4   0  18        6.90        0.13      6.96 o 
   6   0  18        4.59       -1.75      7.71 o 
  -8   1  18       20.15       16.42      4.59 o 
  -7   1  18        9.25        6.08      4.42 o 
  -6   1  18        0.13        4.64      4.29 o 
  -5   1  18        0.21        0.80      3.67 o 
  -4   1  18       37.02       33.19      4.41 o 
  -3   1  18      106.34      102.06      5.50 o 
  -2   1  18       17.03       26.53      4.43 o 
  -1   1  18       17.62       18.87      4.32 o 
   0   1  18      199.49      204.71      6.55 o 
   1   1  18      304.42      339.31     19.65 o 
   2   1  18        6.91        4.43      6.35 o 
   3   1  18      118.26      133.13      9.07 o 
   4   1  18       12.84       18.51      4.41 o 
   5   1  18       31.22       35.13      5.24 o 
   6   1  18      119.94      127.77     10.13 o 
   7   1  18        0.04        6.88      7.34 o 
  -7   2  18        8.23       20.20      7.12 o 
  -6   2  18       50.80       62.94      8.27 o 
  -5   2  18        7.15        3.83      6.32 o 
  -4   2  18        1.40       -1.91      6.72 o 
  -3   2  18        1.82       -0.08      5.67 o 
  -2   2  18        3.73       -1.00      5.61 o 
  -1   2  18      151.57      143.87      8.94 o 
   0   2  18       17.18       15.37      4.78 o 
   1   2  18       22.88       25.90      4.11 o 
   2   2  18      140.18      163.49     12.25 o 
   3   2  18       19.25       22.27      4.92 o 
   4   2  18       16.47       14.71      4.56 o 
   5   2  18      180.00      202.17      7.52 o 
   6   2  18      157.63      157.35      8.28 o 
  -6   3  18        5.77        3.52      6.37 o 
  -5   3  18       65.52       55.94      7.10 o 
  -4   3  18        1.71       -5.42      7.04 o 
  -3   3  18       20.49       21.89      6.34 o 
  -2   3  18        9.82       11.22      7.20 o 
  -1   3  18       67.80       64.43      5.24 o 
   0   3  18        0.02        0.85      3.39 o 
   1   3  18       42.55       55.24      4.33 o 
   2   3  18       16.48        8.89      4.50 o 
   3   3  18        0.85        1.89      4.90 o 
   4   3  18       99.29       96.51      6.48 o 
   5   3  18      204.42      211.13      7.76 o 
  -4   4  18       35.30       41.29      5.10 o 
  -3   4  18       15.51       17.70      7.08 o 
  -2   4  18       37.47       40.44      6.80 o 
  -1   4  18       23.91       27.90      5.18 o 
   0   4  18        0.20        8.73      5.02 o 
   1   4  18       12.76       16.09      4.45 o 
   2   4  18       58.67       54.67      7.97 o 
   3   4  18       48.50       50.59      8.54 o 
  -7   0  19       12.85       21.38      6.15 o 
  -5   0  19       58.78       52.00      6.75 o 
  -3   0  19        6.10        1.65      5.36 o 
  -1   0  19      119.20      110.05      8.47 o 
   1   0  19       97.37      107.43      5.62 o 
   3   0  19      165.34      165.98      9.74 o 
   5   0  19      189.77      217.96     11.83 o 
  -6   1  19       66.99       81.26      5.52 o 
  -5   1  19       39.02       33.53      4.67 o 
  -4   1  19        3.94       -4.14      4.14 o 
  -3   1  19        2.51        3.06      6.44 o 
  -2   1  19       18.09       24.14      6.81 o 
  -1   1  19        1.41       -5.28      6.38 o 
   0   1  19      181.45      205.18      9.76 o 
   1   1  19      105.62      110.04      5.66 o 
   2   1  19        7.93       18.34      7.16 o 
   3   1  19       33.35       32.65      7.74 o 
   4   1  19      167.52      200.03     10.80 o 
   5   1  19        8.25       12.98      5.66 o 
  -6   2  19       21.90       16.27      6.38 o 
  -5   2  19        0.79       -6.05      6.05 o 
  -4   2  19        6.75       -5.87      6.45 o 
  -3   2  19      167.89      182.60      9.78 o 
  -2   2  19        5.03       14.59      7.04 o 
  -1   2  19        5.79       -7.13      7.13 o 
   0   2  19       83.43       85.87      8.09 o 
   1   2  19       13.41       29.10      8.49 o 
   2   2  19       49.35       47.71      5.02 o 
   3   2  19        0.59       -1.67      4.58 o 
   4   2  19       21.81       21.15      5.21 o 
   5   2  19       55.48       66.75      5.82 o 
  -4   3  19      106.31      129.46      9.32 o 
  -3   3  19        0.53       13.75      7.40 o 
  -2   3  19      198.28      219.04     11.18 o 
  -1   3  19       23.97       21.65      7.22 o 
   0   3  19        0.61        4.36      9.47 o 
   1   3  19        8.25        8.83      5.66 o 
   2   3  19       66.61       67.92      5.70 o 
   3   3  19       19.49       26.02      4.71 o 
  -1   4  19        7.23        9.48      4.91 o 
   0   4  19       42.17       48.83      6.27 o 
  -4   0  20       63.21       61.12      7.05 o 
  -2   0  20       16.75       20.12      5.38 o 
   0   0  20       12.80       26.90      6.44 o 
   2   0  20      278.69      267.31     11.18 o 
   4   0  20        0.47        0.05      7.85 o 
  -4   1  20       37.41       46.99      6.91 o 
  -3   1  20       79.19       78.95      8.28 o 
  -2   1  20       30.40       42.05      7.31 o 
  -1   1  20       17.17       19.59      7.39 o 
   0   1  20       10.11       26.22      7.55 o 
   1   1  20       46.59       48.08      7.23 o 
   2   1  20       41.16       32.10      7.96 o 
   3   1  20       60.21       73.11      8.74 o 
  -4   2  20      117.60      117.23      9.42 o 
  -3   2  20       14.43       34.35      8.00 o 
  -2   2  20       32.16       31.93      7.81 o 
  -1   2  20       16.46        7.16      7.21 o 
   0   2  20        1.84       10.72      7.45 o 
   1   2  20       11.18       17.66      8.66 o 
   2   2  20        0.00        3.85      7.14 o 
  -1   0  21       14.39       19.93      5.99 o 
                                                 
